# Supplementary material for: 1-Benzyl-3,5-bis­(4-chloro­benzyl­idene)piperidin-4-one
Source: Acta Crystallogr Sect E Struct Rep Online. 2011 May 25;67(Pt 6):o1505–6. doi: 10.1107/S1600536811018587 (PMC3120573; doi:10.1107/S1600536811018587)
Supplement: Supplementary file 1 [file e-67-o1505-sup1.cif]

##############################################################################
#                                                                            #
# This CIF contains the data in a paper accepted for publication in          #
# Acta Crystallographica Section E. It conforms to the requirements of       #
# Notes for Authors for Acta Crystallographica Section E, and has been       #
# peer reviewed under the auspices of the IUCr Commission on Journals.       #
#                                                                            #
# Full details of the Crystallographic Information File format               #
# are given in the paper "The Crystallographic Information File (CIF):       #
# a New Standard Archive File for Crystallography" by S. R. Hall, F. H.      #
# Allen and I. D. Brown [Acta Cryst. (1991), A47, 655-685].                  #
#                                                                            #
# The current version of the core CIF dictionary is obtainable from          #
# ftp://ftp.iucr.org/pub/cif_core.dic.                                       #
#                                                                            #
# Software is freely available for graphical display of the structure(s)     #
# in this CIF. For information consult the CIF software page                 #
# http://www.iucr.org/resources/cif/software.                                #
#                                                                            #
# This file may be used for bona fide research purposes within the           #
# scientific community so long as proper attribution is given to the journal # 
# article from which it was obtained.                                        #
#                                                                            #
##############################################################################
data_I
_audit_creation_method     SHELXL-97
_chemical_name_systematic
;
1-Benzyl-3,5-bis(4-chlorobenzylidene)piperidin-4-one
;
_chemical_name_common     ?
_chemical_formula_moiety     'C26 H21 Cl2 N O'
_chemical_formula_sum     'C26 H21 Cl2 N O'
_chemical_formula_iupac     'C26 H21 Cl2 N O'
_chemical_formula_weight     434.34
_chemical_melting_point     ?
_symmetry_cell_setting     triclinic
_symmetry_space_group_name_H-M     'P -1'
_symmetry_space_group_name_Hall     '-P 1'
loop_
    _symmetry_equiv_pos_as_xyz
    'x, y, z'
    '-x, -y, -z'
_cell_length_a     12.504(2)
_cell_length_b     13.414(4)
_cell_length_c     14.763(2)
_cell_angle_alpha     102.736(3)
_cell_angle_beta     111.676(2)
_cell_angle_gamma     104.066(3)
_cell_volume     2095.7(8)
_cell_formula_units_Z     4
_cell_measurement_reflns_used     2357
_cell_measurement_theta_min     2.44
_cell_measurement_theta_max     25.41
_cell_measurement_temperature     100(2)
_exptl_crystal_description     plate
_exptl_crystal_colour     yellow
_exptl_crystal_size_max     0.25
_exptl_crystal_size_mid     0.20
_exptl_crystal_size_min     0.12
_exptl_crystal_density_diffrn     1.377
_exptl_crystal_density_meas     ?
_exptl_crystal_density_method     'not measured'
_exptl_crystal_F_000     904
_exptl_absorpt_coefficient_mu     0.328
_exptl_absorpt_correction_type     multi-scan
_exptl_absorpt_process_details     '(SADABS; Bruker, 2001)'
_exptl_absorpt_correction_T_min     0.9224
_exptl_absorpt_correction_T_max     0.9617
_exptl_special_details     ?
_diffrn_ambient_temperature     100(2)
_diffrn_radiation_type     MoK\a
_diffrn_radiation_wavelength     0.71073
_diffrn_radiation_source     'fine-focus sealed tube'
_diffrn_radiation_monochromator     graphite
_diffrn_measurement_device_type     'Bruker SMART APEXII CCD'
_diffrn_measurement_method     \w
_diffrn_detector_area_resol_mean     ?
_diffrn_reflns_number     24542
_diffrn_reflns_av_R_equivalents     0.0240
_diffrn_reflns_av_sigmaI/netI     0.0254
_diffrn_reflns_theta_min     1.67
_diffrn_reflns_theta_max     26.02
_diffrn_reflns_theta_full     26.02
_diffrn_measured_fraction_theta_max     1.000
_diffrn_measured_fraction_theta_full     1.000
_diffrn_reflns_limit_h_min     -15
_diffrn_reflns_limit_h_max     15
_diffrn_reflns_limit_k_min     -16
_diffrn_reflns_limit_k_max     16
_diffrn_reflns_limit_l_min     -18
_diffrn_reflns_limit_l_max     18
_refine_special_details
;
 Refinement of F^2^ against ALL reflections.  The weighted R-factor wR and
 goodness of fit S are based on F^2^, conventional R-factors R are based
 on F, with F set to zero for negative F^2^. The threshold expression of
 F^2^ > 2sigma(F^2^) is used only for calculating R-factors(gt) etc. and is
 not relevant to the choice of reflections for refinement.  R-factors based
 on F^2^ are statistically about twice as large as those based on F, and R-
 factors based on ALL data will be even larger.
;
_reflns_number_total     8251
_reflns_number_gt     7049
_reflns_threshold_expression     I>2\s(I)
_refine_ls_structure_factor_coef     Fsqd
_refine_ls_matrix_type     full
_refine_ls_R_factor_all     0.0468
_refine_ls_R_factor_gt     0.0386
_refine_ls_wR_factor_gt     0.1016
_refine_ls_wR_factor_ref     0.1081
_refine_ls_goodness_of_fit_ref     1.018
_refine_ls_restrained_S_all     1.018
_refine_ls_number_reflns     8251
_refine_ls_number_parameters     541
_refine_ls_number_restraints     0
_refine_ls_hydrogen_treatment     constr
_refine_ls_weighting_scheme     calc
_refine_ls_weighting_details
         'calc w=1/[\s^2^(Fo^2^)+(0.0570P)^2^+1.1100P] where P=(Fo^2^+2Fc^2^)/3'
_atom_sites_solution_hydrogens     geom
_atom_sites_solution_primary     direct
_atom_sites_solution_secondary     difmap
_refine_ls_shift/su_max     0.001
_refine_ls_shift/su_mean     0.000
_refine_diff_density_max     0.790
_refine_diff_density_min     -0.475
_refine_ls_extinction_method     none
_refine_ls_extinction_coef     ?
loop_
    _atom_type_symbol
    _atom_type_description
    _atom_type_scat_dispersion_real
    _atom_type_scat_dispersion_imag
    _atom_type_scat_source
    'C' 'C' 0.0033 0.0016
                         'International Tables Vol C Tables 4.2.6.8 and 6.1.1.4'
    'H' 'H' 0.0000 0.0000
                         'International Tables Vol C Tables 4.2.6.8 and 6.1.1.4'
    'N' 'N' 0.0061 0.0033
                         'International Tables Vol C Tables 4.2.6.8 and 6.1.1.4'
    'O' 'O' 0.0106 0.0060
                         'International Tables Vol C Tables 4.2.6.8 and 6.1.1.4'
    'Cl' 'Cl' 0.1484 0.1585
                         'International Tables Vol C Tables 4.2.6.8 and 6.1.1.4'
_computing_data_collection     'APEX2 (Bruker, 2007)'
_computing_cell_refinement     'SAINT (Bruker, 2007)'
_computing_data_reduction     'SAINT (Bruker, 2007)'
_computing_structure_solution     'SHELXS97 (Sheldrick, 2008)'
_computing_structure_refinement     'SHELXL97 (Sheldrick, 2008)'
_computing_molecular_graphics     'SHELXTL (Sheldrick, 2008)'
_computing_publication_material     'SHELXTL (Sheldrick, 2008)'
loop_
    _atom_site_type_symbol
    _atom_site_label
    _atom_site_fract_x
    _atom_site_fract_y
    _atom_site_fract_z
    _atom_site_U_iso_or_equiv
    _atom_site_adp_type
    _atom_site_calc_flag
    _atom_site_refinement_flags
    _atom_site_occupancy
    _atom_site_symmetry_multiplicity
    _atom_site_disorder_assembly
    _atom_site_disorder_group
    Cl Cl1A 0.01606(5) 0.78507(4) 0.69670(4) 0.03870(13) Uani d . 1 1 . .
    Cl Cl2A 0.65255(5) 0.12893(5) 0.08931(4) 0.03854(13) Uani d . 1 1 . .
    O O1A 0.35806(13) 0.34345(11) 0.51320(10) 0.0336(3) Uani d . 1 1 . .
    N N1A 0.24037(13) 0.45157(12) 0.27541(11) 0.0214(3) Uani d . 1 1 . .
    C C1A 0.20424(16) 0.49694(15) 0.19088(13) 0.0235(4) Uani d . 1 1 . .
    H H1AA 0.2213 0.4597 0.1348 0.028 Uiso calc R 1 1 . .
    H H1AB 0.2548 0.5758 0.2178 0.028 Uiso calc R 1 1 . .
    C C2A 0.24894(16) 0.52293(14) 0.37107(13) 0.0225(4) Uani d . 1 1 . .
    H H2AA 0.1714 0.5376 0.3558 0.027 Uiso calc R 1 1 . .
    H H2AB 0.3172 0.5937 0.3974 0.027 Uiso calc R 1 1 . .
    C C3A 0.27142(16) 0.46956(14) 0.45281(13) 0.0225(4) Uani d . 1 1 . .
    C C4A 0.33892(16) 0.39154(14) 0.44991(13) 0.0237(4) Uani d . 1 1 . .
    C C5A 0.38468(15) 0.37528(14) 0.36967(13) 0.0226(4) Uani d . 1 1 . .
    C C6A 0.35812(16) 0.43693(15) 0.29532(13) 0.0230(4) Uani d . 1 1 . .
    H H6AA 0.4249 0.5093 0.3251 0.028 Uiso calc R 1 1 . .
    H H6AB 0.3550 0.3959 0.2293 0.028 Uiso calc R 1 1 . .
    C C7A 0.23584(16) 0.48474(15) 0.52962(13) 0.0243(4) Uani d . 1 1 . .
    H H7AA 0.2517 0.4389 0.5698 0.029 Uiso calc R 1 1 . .
    C C8A 0.17781(16) 0.55822(15) 0.56197(13) 0.0242(4) Uani d . 1 1 . .
    C C9A 0.12682(16) 0.53599(16) 0.62905(13) 0.0273(4) Uani d . 1 1 . .
    H H9AA 0.1272 0.4722 0.6470 0.033 Uiso calc R 1 1 . .
    C C10A 0.07631(16) 0.60382(16) 0.66965(14) 0.0279(4) Uani d . 1 1 . .
    H H10A 0.0426 0.5874 0.7150 0.033 Uiso calc R 1 1 . .
    C C11A 0.07585(17) 0.69624(16) 0.64286(14) 0.0283(4) Uani d . 1 1 . .
    C C12A 0.12458(17) 0.72161(15) 0.57642(14) 0.0287(4) Uani d . 1 1 . .
    H H12A 0.1224 0.7849 0.5581 0.034 Uiso calc R 1 1 . .
    C C13A 0.17646(17) 0.65334(15) 0.53720(13) 0.0265(4) Uani d . 1 1 . .
    H H13A 0.2115 0.6712 0.4931 0.032 Uiso calc R 1 1 . .
    C C14A 0.44035(15) 0.30143(15) 0.36640(13) 0.0238(4) Uani d . 1 1 . .
    H H14A 0.4473 0.2674 0.4173 0.029 Uiso calc R 1 1 . .
    C C15A 0.49216(15) 0.26528(15) 0.29595(13) 0.0235(4) Uani d . 1 1 . .
    C C16A 0.49531(16) 0.15947(15) 0.27926(14) 0.0256(4) Uani d . 1 1 . .
    H H16A 0.4647 0.1160 0.3133 0.031 Uiso calc R 1 1 . .
    C C17A 0.54175(17) 0.11651(16) 0.21450(15) 0.0285(4) Uani d . 1 1 . .
    H H17A 0.5406 0.0436 0.2023 0.034 Uiso calc R 1 1 . .
    C C18A 0.59003(16) 0.18160(16) 0.16772(14) 0.0271(4) Uani d . 1 1 . .
    C C19A 0.59069(16) 0.28780(15) 0.18407(14) 0.0269(4) Uani d . 1 1 . .
    H H19A 0.6250 0.3321 0.1524 0.032 Uiso calc R 1 1 . .
    C C20A 0.54096(16) 0.32860(15) 0.24702(13) 0.0250(4) Uani d . 1 1 . .
    H H20A 0.5399 0.4007 0.2572 0.030 Uiso calc R 1 1 . .
    C C21A 0.06923(16) 0.48300(14) 0.14668(12) 0.0212(3) Uani d . 1 1 . .
    C C22A 0.03196(17) 0.57277(14) 0.14847(14) 0.0265(4) Uani d . 1 1 . .
    H H22A 0.0921 0.6446 0.1806 0.032 Uiso calc R 1 1 . .
    C C23A -0.09251(18) 0.55824(15) 0.10361(14) 0.0300(4) Uani d . 1 1 . .
    H H23A -0.1169 0.6201 0.1046 0.036 Uiso calc R 1 1 . .
    C C24A -0.18115(17) 0.45380(15) 0.05750(14) 0.0275(4) Uani d . 1 1 . .
    H H24A -0.2662 0.4438 0.0266 0.033 Uiso calc R 1 1 . .
    C C25A -0.14470(17) 0.36398(15) 0.05688(13) 0.0257(4) Uani d . 1 1 . .
    H H25A -0.2051 0.2923 0.0263 0.031 Uiso calc R 1 1 . .
    C C26A -0.02083(17) 0.37834(14) 0.10062(13) 0.0240(4) Uani d . 1 1 . .
    H H26A 0.0032 0.3163 0.0993 0.029 Uiso calc R 1 1 . .
    Cl Cl1B 0.95734(5) -0.23822(4) 0.32282(4) 0.03777(13) Uani d . 1 1 . .
    Cl Cl2B 0.37099(5) 0.37742(4) 0.99889(4) 0.03390(13) Uani d . 1 1 . .
    O O1B 0.56754(19) 0.16150(17) 0.50449(12) 0.0619(6) Uani d . 1 1 . .
    N N1B 0.80808(13) 0.13829(11) 0.75624(11) 0.0214(3) Uani d . 1 1 . .
    C C1B 0.90276(16) 0.13447(14) 0.85070(13) 0.0231(4) Uani d . 1 1 . .
    H H1BA 0.9251 0.2006 0.9096 0.028 Uiso calc R 1 1 . .
    H H1BB 0.9775 0.1383 0.8406 0.028 Uiso calc R 1 1 . .
    C C2B 0.77495(16) 0.04704(14) 0.66319(13) 0.0218(3) Uani d . 1 1 . .
    H H2BA 0.7250 -0.0217 0.6647 0.026 Uiso calc R 1 1 . .
    H H2BB 0.8506 0.0382 0.6615 0.026 Uiso calc R 1 1 . .
    C C3B 0.70258(17) 0.06941(14) 0.56795(13) 0.0244(4) Uani d . 1 1 . .
    C C4B 0.62426(19) 0.13581(17) 0.57702(15) 0.0321(4) Uani d . 1 1 . .
    C C5B 0.61373(16) 0.16622(14) 0.67621(13) 0.0236(4) Uani d . 1 1 . .
    C C6B 0.69847(16) 0.14481(14) 0.76757(13) 0.0221(4) Uani d . 1 1 . .
    H H6BA 0.7233 0.2045 0.8326 0.026 Uiso calc R 1 1 . .
    H H6BB 0.6544 0.0753 0.7718 0.026 Uiso calc R 1 1 . .
    C C7B 0.70371(17) 0.03605(15) 0.47530(14) 0.0259(4) Uani d . 1 1 . .
    H H7BA 0.6560 0.0600 0.4238 0.031 Uiso calc R 1 1 . .
    C C8B 0.76759(16) -0.03161(14) 0.44228(13) 0.0242(4) Uani d . 1 1 . .
    C C9B 0.79157(17) -0.02325(15) 0.35788(14) 0.0260(4) Uani d . 1 1 . .
    H H9BA 0.7661 0.0258 0.3247 0.031 Uiso calc R 1 1 . .
    C C10B 0.85128(18) -0.08460(15) 0.32190(14) 0.0288(4) Uani d . 1 1 . .
    H H10B 0.8684 -0.0767 0.2658 0.035 Uiso calc R 1 1 . .
    C C11B 0.88558(17) -0.15780(15) 0.36921(14) 0.0274(4) Uani d . 1 1 . .
    C C12B 0.86061(17) -0.17053(15) 0.45097(14) 0.0273(4) Uani d . 1 1 . .
    H H12B 0.8835 -0.2218 0.4820 0.033 Uiso calc R 1 1 . .
    C C13B 0.80220(17) -0.10792(14) 0.48681(13) 0.0254(4) Uani d . 1 1 . .
    H H13B 0.7851 -0.1167 0.5427 0.030 Uiso calc R 1 1 . .
    C C14B 0.52956(16) 0.21299(14) 0.67633(13) 0.0241(4) Uani d . 1 1 . .
    H H14B 0.4869 0.2238 0.6133 0.029 Uiso calc R 1 1 . .
    C C15B 0.49337(15) 0.24968(14) 0.75771(13) 0.0216(3) Uani d . 1 1 . .
    C C16B 0.43215(16) 0.32462(14) 0.74851(14) 0.0235(4) Uani d . 1 1 . .
    H H16B 0.4161 0.3487 0.6906 0.028 Uiso calc R 1 1 . .
    C C17B 0.39458(16) 0.36416(15) 0.82178(14) 0.0256(4) Uani d . 1 1 . .
    H H17B 0.3554 0.4164 0.8154 0.031 Uiso calc R 1 1 . .
    C C18B 0.41504(16) 0.32627(15) 0.90467(13) 0.0235(4) Uani d . 1 1 . .
    C C19B 0.47058(16) 0.24907(15) 0.91413(13) 0.0245(4) Uani d . 1 1 . .
    H H19B 0.4811 0.2217 0.9697 0.029 Uiso calc R 1 1 . .
    C C20B 0.51062(16) 0.21212(14) 0.84192(13) 0.0234(4) Uani d . 1 1 . .
    H H20B 0.5505 0.1604 0.8494 0.028 Uiso calc R 1 1 . .
    C C21B 0.86682(15) 0.03449(14) 0.88084(13) 0.0223(4) Uani d . 1 1 . .
    C C22B 0.88113(16) -0.06166(15) 0.83723(14) 0.0265(4) Uani d . 1 1 . .
    H H22B 0.9155 -0.0639 0.7895 0.032 Uiso calc R 1 1 . .
    C C23B 0.84610(18) -0.15432(16) 0.86226(15) 0.0324(4) Uani d . 1 1 . .
    H H23B 0.8552 -0.2196 0.8310 0.039 Uiso calc R 1 1 . .
    C C24B 0.79766(18) -0.15083(17) 0.93324(16) 0.0360(5) Uani d . 1 1 . .
    H H24B 0.7741 -0.2137 0.9511 0.043 Uiso calc R 1 1 . .
    C C25B 0.78367(18) -0.05629(18) 0.97777(16) 0.0344(4) Uani d . 1 1 . .
    H H25B 0.7504 -0.0542 1.0262 0.041 Uiso calc R 1 1 . .
    C C26B 0.81808(17) 0.03602(16) 0.95213(14) 0.0278(4) Uani d . 1 1 . .
    H H26B 0.8083 0.1009 0.9835 0.033 Uiso calc R 1 1 . .
loop_
    _atom_site_aniso_label
    _atom_site_aniso_U_11
    _atom_site_aniso_U_22
    _atom_site_aniso_U_33
    _atom_site_aniso_U_12
    _atom_site_aniso_U_13
    _atom_site_aniso_U_23
    Cl1A 0.0431(3) 0.0438(3) 0.0363(3) 0.0205(2) 0.0243(2) 0.0098(2)
    Cl2A 0.0449(3) 0.0511(3) 0.0420(3) 0.0289(2) 0.0311(2) 0.0227(2)
    O1A 0.0478(8) 0.0417(8) 0.0285(7) 0.0268(7) 0.0218(6) 0.0227(6)
    N1A 0.0245(7) 0.0260(7) 0.0169(7) 0.0114(6) 0.0089(6) 0.0108(6)
    C1A 0.0262(9) 0.0290(9) 0.0191(8) 0.0118(7) 0.0101(7) 0.0129(7)
    C2A 0.0246(9) 0.0240(9) 0.0195(8) 0.0090(7) 0.0095(7) 0.0084(7)
    C3A 0.0226(8) 0.0219(8) 0.0186(8) 0.0054(7) 0.0065(7) 0.0066(7)
    C4A 0.0256(9) 0.0253(9) 0.0179(8) 0.0078(7) 0.0075(7) 0.0085(7)
    C5A 0.0211(8) 0.0254(9) 0.0200(8) 0.0080(7) 0.0071(7) 0.0095(7)
    C6A 0.0223(8) 0.0289(9) 0.0208(8) 0.0099(7) 0.0100(7) 0.0124(7)
    C7A 0.0236(9) 0.0270(9) 0.0193(8) 0.0068(7) 0.0072(7) 0.0095(7)
    C8A 0.0219(8) 0.0273(9) 0.0158(8) 0.0050(7) 0.0053(7) 0.0031(7)
    C9A 0.0249(9) 0.0310(10) 0.0195(8) 0.0045(8) 0.0065(7) 0.0088(7)
    C10A 0.0244(9) 0.0356(10) 0.0201(9) 0.0066(8) 0.0101(7) 0.0075(8)
    C11A 0.0246(9) 0.0324(10) 0.0224(9) 0.0081(8) 0.0100(7) 0.0023(8)
    C12A 0.0305(10) 0.0265(9) 0.0254(9) 0.0076(8) 0.0114(8) 0.0070(7)
    C13A 0.0298(9) 0.0279(9) 0.0198(8) 0.0064(8) 0.0119(7) 0.0073(7)
    C14A 0.0211(8) 0.0292(9) 0.0213(8) 0.0077(7) 0.0086(7) 0.0122(7)
    C15A 0.0183(8) 0.0300(9) 0.0204(8) 0.0097(7) 0.0051(7) 0.0105(7)
    C16A 0.0241(9) 0.0319(10) 0.0244(9) 0.0119(8) 0.0111(7) 0.0135(8)
    C17A 0.0298(10) 0.0304(10) 0.0312(10) 0.0148(8) 0.0152(8) 0.0139(8)
    C18A 0.0219(9) 0.0399(11) 0.0249(9) 0.0153(8) 0.0122(7) 0.0134(8)
    C19A 0.0208(9) 0.0337(10) 0.0263(9) 0.0081(7) 0.0086(7) 0.0159(8)
    C20A 0.0209(8) 0.0280(9) 0.0227(9) 0.0081(7) 0.0060(7) 0.0099(7)
    C21A 0.0271(9) 0.0259(9) 0.0132(7) 0.0113(7) 0.0091(7) 0.0090(7)
    C22A 0.0307(10) 0.0207(9) 0.0252(9) 0.0081(7) 0.0094(8) 0.0091(7)
    C23A 0.0363(10) 0.0264(9) 0.0298(10) 0.0183(8) 0.0128(8) 0.0097(8)
    C24A 0.0260(9) 0.0333(10) 0.0245(9) 0.0141(8) 0.0106(7) 0.0098(8)
    C25A 0.0289(9) 0.0238(9) 0.0211(9) 0.0072(7) 0.0098(7) 0.0066(7)
    C26A 0.0333(10) 0.0214(8) 0.0192(8) 0.0134(7) 0.0111(7) 0.0075(7)
    Cl1B 0.0470(3) 0.0375(3) 0.0438(3) 0.0213(2) 0.0317(2) 0.0141(2)
    Cl2B 0.0409(3) 0.0470(3) 0.0327(3) 0.0277(2) 0.0248(2) 0.0200(2)
    O1B 0.0977(14) 0.1087(15) 0.0391(9) 0.0861(13) 0.0465(10) 0.0507(10)
    N1B 0.0246(7) 0.0225(7) 0.0189(7) 0.0097(6) 0.0109(6) 0.0070(6)
    C1B 0.0229(8) 0.0234(9) 0.0210(8) 0.0080(7) 0.0089(7) 0.0060(7)
    C2B 0.0238(8) 0.0214(8) 0.0206(8) 0.0084(7) 0.0106(7) 0.0065(7)
    C3B 0.0293(9) 0.0253(9) 0.0224(9) 0.0111(7) 0.0129(7) 0.0111(7)
    C4B 0.0419(11) 0.0417(11) 0.0281(10) 0.0248(9) 0.0209(9) 0.0197(9)
    C5B 0.0280(9) 0.0244(9) 0.0221(9) 0.0104(7) 0.0128(7) 0.0105(7)
    C6B 0.0265(9) 0.0239(9) 0.0202(8) 0.0114(7) 0.0126(7) 0.0091(7)
    C7B 0.0285(9) 0.0281(9) 0.0231(9) 0.0107(8) 0.0119(8) 0.0109(7)
    C8B 0.0250(9) 0.0241(9) 0.0195(8) 0.0061(7) 0.0095(7) 0.0046(7)
    C9B 0.0311(10) 0.0251(9) 0.0222(9) 0.0086(8) 0.0131(8) 0.0086(7)
    C10B 0.0338(10) 0.0287(9) 0.0246(9) 0.0062(8) 0.0178(8) 0.0075(8)
    C11B 0.0272(9) 0.0255(9) 0.0284(9) 0.0074(7) 0.0155(8) 0.0040(7)
    C12B 0.0306(10) 0.0246(9) 0.0245(9) 0.0086(8) 0.0119(8) 0.0066(7)
    C13B 0.0297(9) 0.0259(9) 0.0197(8) 0.0076(7) 0.0125(7) 0.0065(7)
    C14B 0.0276(9) 0.0263(9) 0.0212(8) 0.0108(7) 0.0107(7) 0.0120(7)
    C15B 0.0186(8) 0.0230(8) 0.0210(8) 0.0056(7) 0.0073(7) 0.0084(7)
    C16B 0.0227(8) 0.0288(9) 0.0240(9) 0.0103(7) 0.0113(7) 0.0154(7)
    C17B 0.0237(9) 0.0288(9) 0.0303(9) 0.0145(7) 0.0126(8) 0.0143(8)
    C18B 0.0223(8) 0.0284(9) 0.0230(9) 0.0101(7) 0.0126(7) 0.0091(7)
    C19B 0.0271(9) 0.0292(9) 0.0214(9) 0.0121(8) 0.0113(7) 0.0130(7)
    C20B 0.0262(9) 0.0245(9) 0.0229(9) 0.0122(7) 0.0110(7) 0.0110(7)
    C21B 0.0183(8) 0.0251(9) 0.0200(8) 0.0084(7) 0.0049(7) 0.0071(7)
    C22B 0.0255(9) 0.0302(10) 0.0243(9) 0.0142(8) 0.0091(7) 0.0095(8)
    C23B 0.0295(10) 0.0264(10) 0.0329(10) 0.0136(8) 0.0035(8) 0.0093(8)
    C24B 0.0273(10) 0.0338(11) 0.0412(12) 0.0067(8) 0.0061(9) 0.0235(9)
    C25B 0.0297(10) 0.0465(12) 0.0328(10) 0.0136(9) 0.0154(9) 0.0212(9)
    C26B 0.0283(9) 0.0334(10) 0.0253(9) 0.0148(8) 0.0122(8) 0.0119(8)
_geom_special_details
;
 All esds (except the esd in the dihedral angle between two l.s. planes)
 are estimated using the full covariance matrix.  The cell esds are taken
 into account individually in the estimation of esds in distances, angles
 and torsion angles; correlations between esds in cell parameters are only
 used when they are defined by crystal symmetry.  An approximate (isotropic)
 treatment of cell esds is used for estimating esds involving l.s. planes.
;
loop_
    _geom_bond_atom_site_label_1
    _geom_bond_atom_site_label_2
    _geom_bond_site_symmetry_2
    _geom_bond_distance
    _geom_bond_publ_flag
    Cl1A C11A . 1.7507(19) ?
    Cl2A C18A . 1.7398(18) ?
    O1A C4A . 1.234(2) ?
    N1A C6A . 1.462(2) ?
    N1A C2A . 1.471(2) ?
    N1A C1A . 1.478(2) ?
    C1A C21A . 1.513(2) ?
    C1A H1AA . 0.9900 ?
    C1A H1AB . 0.9900 ?
    C2A C3A . 1.509(2) ?
    C2A H2AA . 0.9900 ?
    C2A H2AB . 0.9900 ?
    C3A C7A . 1.357(2) ?
    C3A C4A . 1.499(2) ?
    C4A O1A 1 1.234(2) ?
    C4A C5A . 1.492(2) ?
    C5A C14A . 1.344(3) ?
    C5A C6A . 1.505(2) ?
    C6A H6AA . 0.9900 ?
    C6A H6AB . 0.9900 ?
    C7A C8A . 1.457(3) ?
    C7A H7AA . 0.9500 ?
    C8A C13A . 1.405(3) ?
    C8A C9A . 1.407(3) ?
    C9A C10A . 1.380(3) ?
    C9A H9AA . 0.9500 ?
    C10A C11A . 1.382(3) ?
    C10A H10A . 0.9500 ?
    C11A C12A . 1.392(3) ?
    C12A C13A . 1.388(3) ?
    C12A H12A . 0.9500 ?
    C13A H13A . 0.9500 ?
    C14A C15A . 1.471(2) ?
    C14A H14A . 0.9500 ?
    C15A C16A . 1.399(3) ?
    C15A C20A . 1.400(3) ?
    C16A C17A . 1.383(3) ?
    C16A H16A . 0.9500 ?
    C17A C18A . 1.386(3) ?
    C17A H17A . 0.9500 ?
    C18A C19A . 1.389(3) ?
    C19A C20A . 1.385(3) ?
    C19A H19A . 0.9500 ?
    C20A H20A . 0.9500 ?
    C21A C22A . 1.391(2) ?
    C21A C26A . 1.395(2) ?
    C22A C23A . 1.390(3) ?
    C22A H22A . 0.9500 ?
    C23A C24A . 1.386(3) ?
    C23A H23A . 0.9500 ?
    C24A C25A . 1.387(3) ?
    C24A H24A . 0.9500 ?
    C25A C26A . 1.384(3) ?
    C25A H25A . 0.9500 ?
    C26A H26A . 0.9500 ?
    Cl1B C11B . 1.7427(19) ?
    Cl2B C18B . 1.7430(18) ?
    O1B C4B . 1.220(2) ?
    N1B C6B . 1.461(2) ?
    N1B C2B . 1.466(2) ?
    N1B C1B . 1.480(2) ?
    C1B C21B . 1.522(2) ?
    C1B H1BA . 0.9900 ?
    C1B H1BB . 0.9900 ?
    C2B C3B . 1.505(2) ?
    C2B H2BA . 0.9900 ?
    C2B H2BB . 0.9900 ?
    C3B C7B . 1.349(2) ?
    C3B C4B . 1.496(3) ?
    C4B O1B 1 1.220(2) ?
    C4B C5B . 1.494(2) ?
    C5B C14B . 1.350(2) ?
    C5B C6B . 1.512(2) ?
    C6B H6BA . 0.9900 ?
    C6B H6BB . 0.9900 ?
    C7B C8B . 1.464(3) ?
    C7B H7BA . 0.9500 ?
    C8B C13B . 1.403(3) ?
    C8B C9B . 1.406(2) ?
    C9B C10B . 1.384(3) ?
    C9B H9BA . 0.9500 ?
    C10B C11B . 1.386(3) ?
    C10B H10B . 0.9500 ?
    C11B C12B . 1.388(3) ?
    C12B C13B . 1.381(3) ?
    C12B H12B . 0.9500 ?
    C13B H13B . 0.9500 ?
    C14B C15B . 1.463(2) ?
    C14B H14B . 0.9500 ?
    C15B C16B . 1.404(2) ?
    C15B C20B . 1.406(2) ?
    C16B C17B . 1.384(2) ?
    C16B H16B . 0.9500 ?
    C17B C18B . 1.388(2) ?
    C17B H17B . 0.9500 ?
    C18B C19B . 1.384(3) ?
    C19B C20B . 1.384(2) ?
    C19B H19B . 0.9500 ?
    C20B H20B . 0.9500 ?
    C21B C22B . 1.393(3) ?
    C21B C26B . 1.396(2) ?
    C22B C23B . 1.390(3) ?
    C22B H22B . 0.9500 ?
    C23B C24B . 1.389(3) ?
    C23B H23B . 0.9500 ?
    C24B C25B . 1.377(3) ?
    C24B H24B . 0.9500 ?
    C25B C26B . 1.389(3) ?
    C25B H25B . 0.9500 ?
    C26B H26B . 0.9500 ?
loop_
    _geom_angle_atom_site_label_1
    _geom_angle_atom_site_label_2
    _geom_angle_atom_site_label_3
    _geom_angle_site_symmetry_1
    _geom_angle_site_symmetry_3
    _geom_angle
    _geom_angle_publ_flag
    C6A N1A C2A . . 109.92(13) ?
    C6A N1A C1A . . 110.49(13) ?
    C2A N1A C1A . . 111.03(13) ?
    N1A C1A C21A . . 112.10(14) ?
    N1A C1A H1AA . . 109.2 ?
    C21A C1A H1AA . . 109.2 ?
    N1A C1A H1AB . . 109.2 ?
    C21A C1A H1AB . . 109.2 ?
    H1AA C1A H1AB . . 107.9 ?
    N1A C2A C3A . . 110.47(14) ?
    N1A C2A H2AA . . 109.6 ?
    C3A C2A H2AA . . 109.6 ?
    N1A C2A H2AB . . 109.6 ?
    C3A C2A H2AB . . 109.6 ?
    H2AA C2A H2AB . . 108.1 ?
    C7A C3A C4A . . 115.94(16) ?
    C7A C3A C2A . . 126.30(16) ?
    C4A C3A C2A . . 117.76(15) ?
    O1A C4A C5A 1 . 120.82(16) ?
    O1A C4A C5A . . 120.82(16) ?
    O1A C4A C3A 1 . 120.99(16) ?
    O1A C4A C3A . . 120.99(16) ?
    C5A C4A C3A . . 118.17(15) ?
    C14A C5A C4A . . 116.67(16) ?
    C14A C5A C6A . . 125.41(16) ?
    C4A C5A C6A . . 117.80(15) ?
    N1A C6A C5A . . 110.04(14) ?
    N1A C6A H6AA . . 109.7 ?
    C5A C6A H6AA . . 109.7 ?
    N1A C6A H6AB . . 109.7 ?
    C5A C6A H6AB . . 109.7 ?
    H6AA C6A H6AB . . 108.2 ?
    C3A C7A C8A . . 131.99(17) ?
    C3A C7A H7AA . . 114.0 ?
    C8A C7A H7AA . . 114.0 ?
    C13A C8A C9A . . 117.67(17) ?
    C13A C8A C7A . . 125.01(16) ?
    C9A C8A C7A . . 117.16(17) ?
    C10A C9A C8A . . 122.13(18) ?
    C10A C9A H9AA . . 118.9 ?
    C8A C9A H9AA . . 118.9 ?
    C9A C10A C11A . . 118.51(17) ?
    C9A C10A H10A . . 120.7 ?
    C11A C10A H10A . . 120.7 ?
    C10A C11A C12A . . 121.59(17) ?
    C10A C11A Cl1A . . 118.99(14) ?
    C12A C11A Cl1A . . 119.40(15) ?
    C13A C12A C11A . . 119.25(18) ?
    C13A C12A H12A . . 120.4 ?
    C11A C12A H12A . . 120.4 ?
    C12A C13A C8A . . 120.83(17) ?
    C12A C13A H13A . . 119.6 ?
    C8A C13A H13A . . 119.6 ?
    C5A C14A C15A . . 129.81(16) ?
    C5A C14A H14A . . 115.1 ?
    C15A C14A H14A . . 115.1 ?
    C16A C15A C20A . . 117.86(17) ?
    C16A C15A C14A . . 116.56(16) ?
    C20A C15A C14A . . 125.56(17) ?
    C17A C16A C15A . . 121.75(17) ?
    C17A C16A H16A . . 119.1 ?
    C15A C16A H16A . . 119.1 ?
    C16A C17A C18A . . 118.90(18) ?
    C16A C17A H17A . . 120.5 ?
    C18A C17A H17A . . 120.5 ?
    C17A C18A C19A . . 120.95(17) ?
    C17A C18A Cl2A . . 118.89(15) ?
    C19A C18A Cl2A . . 120.16(14) ?
    C20A C19A C18A . . 119.41(16) ?
    C20A C19A H19A . . 120.3 ?
    C18A C19A H19A . . 120.3 ?
    C19A C20A C15A . . 121.08(17) ?
    C19A C20A H20A . . 119.5 ?
    C15A C20A H20A . . 119.5 ?
    C22A C21A C26A . . 118.64(16) ?
    C22A C21A C1A . . 121.36(16) ?
    C26A C21A C1A . . 119.98(15) ?
    C23A C22A C21A . . 120.60(17) ?
    C23A C22A H22A . . 119.7 ?
    C21A C22A H22A . . 119.7 ?
    C24A C23A C22A . . 120.22(17) ?
    C24A C23A H23A . . 119.9 ?
    C22A C23A H23A . . 119.9 ?
    C23A C24A C25A . . 119.49(17) ?
    C23A C24A H24A . . 120.3 ?
    C25A C24A H24A . . 120.3 ?
    C26A C25A C24A . . 120.30(17) ?
    C26A C25A H25A . . 119.9 ?
    C24A C25A H25A . . 119.8 ?
    C25A C26A C21A . . 120.73(16) ?
    C25A C26A H26A . . 119.6 ?
    C21A C26A H26A . . 119.6 ?
    C6B N1B C2B . . 110.96(13) ?
    C6B N1B C1B . . 112.52(13) ?
    C2B N1B C1B . . 112.25(13) ?
    N1B C1B C21B . . 116.12(14) ?
    N1B C1B H1BA . . 108.3 ?
    C21B C1B H1BA . . 108.3 ?
    N1B C1B H1BB . . 108.3 ?
    C21B C1B H1BB . . 108.3 ?
    H1BA C1B H1BB . . 107.4 ?
    N1B C2B C3B . . 109.53(14) ?
    N1B C2B H2BA . . 109.8 ?
    C3B C2B H2BA . . 109.8 ?
    N1B C2B H2BB . . 109.8 ?
    C3B C2B H2BB . . 109.8 ?
    H2BA C2B H2BB . . 108.2 ?
    C7B C3B C4B . . 117.08(16) ?
    C7B C3B C2B . . 125.51(16) ?
    C4B C3B C2B . . 117.40(15) ?
    O1B C4B C5B 1 . 120.89(18) ?
    O1B C4B C5B . . 120.89(18) ?
    O1B C4B C3B 1 . 121.05(17) ?
    O1B C4B C3B . . 121.05(17) ?
    C5B C4B C3B . . 118.02(16) ?
    C14B C5B C4B . . 116.11(16) ?
    C14B C5B C6B . . 125.67(16) ?
    C4B C5B C6B . . 118.20(15) ?
    N1B C6B C5B . . 110.34(14) ?
    N1B C6B H6BA . . 109.6 ?
    C5B C6B H6BA . . 109.6 ?
    N1B C6B H6BB . . 109.6 ?
    C5B C6B H6BB . . 109.6 ?
    H6BA C6B H6BB . . 108.1 ?
    C3B C7B C8B . . 129.59(17) ?
    C3B C7B H7BA . . 115.2 ?
    C8B C7B H7BA . . 115.2 ?
    C13B C8B C9B . . 117.56(16) ?
    C13B C8B C7B . . 124.16(16) ?
    C9B C8B C7B . . 118.23(16) ?
    C10B C9B C8B . . 121.70(17) ?
    C10B C9B H9BA . . 119.1 ?
    C8B C9B H9BA . . 119.1 ?
    C9B C10B C11B . . 118.80(17) ?
    C9B C10B H10B . . 120.6 ?
    C11B C10B H10B . . 120.6 ?
    C10B C11B C12B . . 121.21(17) ?
    C10B C11B Cl1B . . 119.43(14) ?
    C12B C11B Cl1B . . 119.33(15) ?
    C13B C12B C11B . . 119.37(17) ?
    C13B C12B H12B . . 120.3 ?
    C11B C12B H12B . . 120.3 ?
    C12B C13B C8B . . 121.32(17) ?
    C12B C13B H13B . . 119.3 ?
    C8B C13B H13B . . 119.3 ?
    C5B C14B C15B . . 130.51(16) ?
    C5B C14B H14B . . 114.7 ?
    C15B C14B H14B . . 114.7 ?
    C16B C15B C20B . . 117.61(16) ?
    C16B C15B C14B . . 117.40(15) ?
    C20B C15B C14B . . 124.93(16) ?
    C17B C16B C15B . . 121.57(16) ?
    C17B C16B H16B . . 119.2 ?
    C15B C16B H16B . . 119.2 ?
    C16B C17B C18B . . 118.99(16) ?
    C16B C17B H17B . . 120.5 ?
    C18B C17B H17B . . 120.5 ?
    C19B C18B C17B . . 121.11(16) ?
    C19B C18B Cl2B . . 119.42(14) ?
    C17B C18B Cl2B . . 119.47(14) ?
    C20B C19B C18B . . 119.43(16) ?
    C20B C19B H19B . . 120.3 ?
    C18B C19B H19B . . 120.3 ?
    C19B C20B C15B . . 121.20(16) ?
    C19B C20B H20B . . 119.4 ?
    C15B C20B H20B . . 119.4 ?
    C22B C21B C26B . . 118.14(17) ?
    C22B C21B C1B . . 120.62(16) ?
    C26B C21B C1B . . 121.24(16) ?
    C23B C22B C21B . . 121.22(18) ?
    C23B C22B H22B . . 119.4 ?
    C21B C22B H22B . . 119.4 ?
    C24B C23B C22B . . 119.57(18) ?
    C24B C23B H23B . . 120.2 ?
    C22B C23B H23B . . 120.2 ?
    C25B C24B C23B . . 120.06(18) ?
    C25B C24B H24B . . 120.0 ?
    C23B C24B H24B . . 120.0 ?
    C24B C25B C26B . . 120.25(19) ?
    C24B C25B H25B . . 119.9 ?
    C26B C25B H25B . . 119.9 ?
    C25B C26B C21B . . 120.76(18) ?
    C25B C26B H26B . . 119.6 ?
    C21B C26B H26B . . 119.6 ?
loop_
    _geom_torsion_atom_site_label_1
    _geom_torsion_atom_site_label_2
    _geom_torsion_atom_site_label_3
    _geom_torsion_atom_site_label_4
    _geom_torsion_site_symmetry_1
    _geom_torsion_site_symmetry_2
    _geom_torsion_site_symmetry_3
    _geom_torsion_site_symmetry_4
    _geom_torsion
    _geom_torsion_publ_flag
    C6A N1A C1A C21A . . . . 163.42(14) ?
    C2A N1A C1A C21A . . . . -74.36(18) ?
    C6A N1A C2A C3A . . . . -63.95(17) ?
    C1A N1A C2A C3A . . . . 173.49(14) ?
    N1A C2A C3A C7A . . . . -151.02(17) ?
    N1A C2A C3A C4A . . . . 28.7(2) ?
    O1A O1A C4A C5A 1 . . . 0.0(3) ?
    O1A O1A C4A C3A 1 . . . 0.0(3) ?
    C7A C3A C4A O1A . . . 1 1.2(3) ?
    C2A C3A C4A O1A . . . 1 -178.50(16) ?
    C7A C3A C4A O1A . . . . 1.2(3) ?
    C2A C3A C4A O1A . . . . -178.50(16) ?
    C7A C3A C4A C5A . . . . -177.55(15) ?
    C2A C3A C4A C5A . . . . 2.7(2) ?
    O1A C4A C5A C14A 1 . . . 3.9(3) ?
    O1A C4A C5A C14A . . . . 3.9(3) ?
    C3A C4A C5A C14A . . . . -177.34(15) ?
    O1A C4A C5A C6A 1 . . . -179.84(16) ?
    O1A C4A C5A C6A . . . . -179.84(16) ?
    C3A C4A C5A C6A . . . . -1.1(2) ?
    C2A N1A C6A C5A . . . . 65.66(18) ?
    C1A N1A C6A C5A . . . . -171.47(14) ?
    C14A C5A C6A N1A . . . . 143.83(17) ?
    C4A C5A C6A N1A . . . . -32.1(2) ?
    C4A C3A C7A C8A . . . . 174.85(17) ?
    C2A C3A C7A C8A . . . . -5.5(3) ?
    C3A C7A C8A C13A . . . . -19.2(3) ?
    C3A C7A C8A C9A . . . . 165.48(18) ?
    C13A C8A C9A C10A . . . . 0.3(3) ?
    C7A C8A C9A C10A . . . . 175.98(16) ?
    C8A C9A C10A C11A . . . . 0.2(3) ?
    C9A C10A C11A C12A . . . . 0.1(3) ?
    C9A C10A C11A Cl1A . . . . -178.20(14) ?
    C10A C11A C12A C13A . . . . -0.9(3) ?
    Cl1A C11A C12A C13A . . . . 177.40(14) ?
    C11A C12A C13A C8A . . . . 1.4(3) ?
    C9A C8A C13A C12A . . . . -1.1(3) ?
    C7A C8A C13A C12A . . . . -176.41(17) ?
    C4A C5A C14A C15A . . . . 178.45(16) ?
    C6A C5A C14A C15A . . . . 2.5(3) ?
    C5A C14A C15A C16A . . . . -153.04(19) ?
    C5A C14A C15A C20A . . . . 28.7(3) ?
    C20A C15A C16A C17A . . . . -1.7(3) ?
    C14A C15A C16A C17A . . . . 179.90(16) ?
    C15A C16A C17A C18A . . . . 2.1(3) ?
    C16A C17A C18A C19A . . . . -0.8(3) ?
    C16A C17A C18A Cl2A . . . . 178.13(14) ?
    C17A C18A C19A C20A . . . . -0.8(3) ?
    Cl2A C18A C19A C20A . . . . -179.76(13) ?
    C18A C19A C20A C15A . . . . 1.2(3) ?
    C16A C15A C20A C19A . . . . 0.0(3) ?
    C14A C15A C20A C19A . . . . 178.24(16) ?
    N1A C1A C21A C22A . . . . 120.53(17) ?
    N1A C1A C21A C26A . . . . -61.1(2) ?
    C26A C21A C22A C23A . . . . -1.1(3) ?
    C1A C21A C22A C23A . . . . 177.27(16) ?
    C21A C22A C23A C24A . . . . 0.7(3) ?
    C22A C23A C24A C25A . . . . 0.3(3) ?
    C23A C24A C25A C26A . . . . -0.9(3) ?
    C24A C25A C26A C21A . . . . 0.5(3) ?
    C22A C21A C26A C25A . . . . 0.5(2) ?
    C1A C21A C26A C25A . . . . -177.93(16) ?
    C6B N1B C1B C21B . . . . 64.13(19) ?
    C2B N1B C1B C21B . . . . -61.88(19) ?
    C6B N1B C2B C3B . . . . 66.43(17) ?
    C1B N1B C2B C3B . . . . -166.71(14) ?
    N1B C2B C3B C7B . . . . 148.23(18) ?
    N1B C2B C3B C4B . . . . -30.7(2) ?
    O1B O1B C4B C5B 1 . . . 0.0(2) ?
    O1B O1B C4B C3B 1 . . . 0.0(3) ?
    C7B C3B C4B O1B . . . 1 -2.5(3) ?
    C2B C3B C4B O1B . . . 1 176.6(2) ?
    C7B C3B C4B O1B . . . . -2.5(3) ?
    C2B C3B C4B O1B . . . . 176.6(2) ?
    C7B C3B C4B C5B . . . . 175.28(17) ?
    C2B C3B C4B C5B . . . . -5.7(3) ?
    O1B C4B C5B C14B 1 . . . 6.4(3) ?
    O1B C4B C5B C14B . . . . 6.4(3) ?
    C3B C4B C5B C14B . . . . -171.31(17) ?
    O1B C4B C5B C6B 1 . . . -172.3(2) ?
    O1B C4B C5B C6B . . . . -172.3(2) ?
    C3B C4B C5B C6B . . . . 9.9(3) ?
    C2B N1B C6B C5B . . . . -62.09(18) ?
    C1B N1B C6B C5B . . . . 171.20(14) ?
    C14B C5B C6B N1B . . . . -155.89(17) ?
    C4B C5B C6B N1B . . . . 22.7(2) ?
    C4B C3B C7B C8B . . . . -178.06(18) ?
    C2B C3B C7B C8B . . . . 3.0(3) ?
    C3B C7B C8B C13B . . . . 25.4(3) ?
    C3B C7B C8B C9B . . . . -157.34(19) ?
    C13B C8B C9B C10B . . . . -2.4(3) ?
    C7B C8B C9B C10B . . . . -179.87(17) ?
    C8B C9B C10B C11B . . . . 1.5(3) ?
    C9B C10B C11B C12B . . . . 0.3(3) ?
    C9B C10B C11B Cl1B . . . . 178.39(14) ?
    C10B C11B C12B C13B . . . . -1.0(3) ?
    Cl1B C11B C12B C13B . . . . -179.10(14) ?
    C11B C12B C13B C8B . . . . 0.0(3) ?
    C9B C8B C13B C12B . . . . 1.7(3) ?
    C7B C8B C13B C12B . . . . 178.97(17) ?
    C4B C5B C14B C15B . . . . 178.23(18) ?
    C6B C5B C14B C15B . . . . -3.1(3) ?
    C5B C14B C15B C16B . . . . 160.85(19) ?
    C5B C14B C15B C20B . . . . -22.0(3) ?
    C20B C15B C16B C17B . . . . 2.8(3) ?
    C14B C15B C16B C17B . . . . -179.86(16) ?
    C15B C16B C17B C18B . . . . -1.8(3) ?
    C16B C17B C18B C19B . . . . -0.8(3) ?
    C16B C17B C18B Cl2B . . . . 178.72(14) ?
    C17B C18B C19B C20B . . . . 2.5(3) ?
    Cl2B C18B C19B C20B . . . . -177.08(14) ?
    C18B C19B C20B C15B . . . . -1.5(3) ?
    C16B C15B C20B C19B . . . . -1.1(3) ?
    C14B C15B C20B C19B . . . . -178.24(17) ?
    N1B C1B C21B C22B . . . . 85.3(2) ?
    N1B C1B C21B C26B . . . . -94.30(19) ?
    C26B C21B C22B C23B . . . . 1.1(3) ?
    C1B C21B C22B C23B . . . . -178.52(16) ?
    C21B C22B C23B C24B . . . . -1.0(3) ?
    C22B C23B C24B C25B . . . . 0.5(3) ?
    C23B C24B C25B C26B . . . . -0.1(3) ?
    C24B C25B C26B C21B . . . . 0.2(3) ?
    C22B C21B C26B C25B . . . . -0.7(3) ?
    C1B C21B C26B C25B . . . . 178.92(17) ?
loop_
    _geom_hbond_atom_site_label_D
    _geom_hbond_atom_site_label_H
    _geom_hbond_atom_site_label_A
    _geom_hbond_site_symmetry_A
    _geom_hbond_distance_DH
    _geom_hbond_distance_HA
    _geom_hbond_distance_DA
    _geom_hbond_angle_DHA
    C16B H16B O1A 1 0.95 2.42 3.334(2) 160
    C14A H14A O1B 1 0.95 2.52 3.309(2) 141
    C16A H16A O1B 1 0.95 2.48 3.099(2) 122
data_global
_journal_date_recd_electronic     2011-04-25
_journal_date_accepted     2011-05-16
_journal_name_full     'Acta Crystallographica, Section E'
_journal_year     2011
_journal_volume     67
_journal_issue      6
_journal_page_first     o1505
_journal_page_last     o1506
_journal_paper_category     QO
_journal_coeditor_code     FL2348
_publ_contact_author_name     'Vladimir Shulaev'
_publ_contact_author_address
;
Department of Chemistry, University of North Texas,
Denton, TX 76203, USA
;
_publ_contact_author_email     shulaev@unt.edu
_publ_contact_author_fax     '(940)565-43-18'
_publ_contact_author_phone     '(940)369-84-89'
_publ_section_title
;
1-Benzyl-3,5-bis(4-chlorobenzylidene)piperidin-4-one
;
loop_
    _publ_author_name
    _publ_author_address
    'Volodymyr V. Nesterov'
;  Department of Natural Sciences, New Mexico Highlands University,
   Las Vegas, NM 87701, USA
;
    'Sergey S. Sarkisov'
;   SSS Optical Technologies, LLC, 515 Sparkman Drive, Suite 122
    Huntsville, AL 35816, USA
;
    'Vladimir Shulaev'
; Department of Biological Sciences, University of North Texas,
  Denton, TX 76203, USA
;
    'Vladimir N. Nesterov'
;  Department of Chemistry, University of North Texas,
   Denton, TX 76203, USA
;
_publ_section_synopsis     .
