# Supplementary material for: 1-Benzyl-3,5-bis­(4-chloro­benzyl­idene)piperidin-4-one
Source: Acta Crystallogr Sect E Struct Rep Online. 2011 May 25;67(Pt 6):o1505–6. doi: 10.1107/S1600536811018587 (PMC3120573; doi:10.1107/S1600536811018587)
Supplement: Supplementary file 2 [file e-67-o1505-Isup2.hkl]

# 
# h,k,l, Fc-squared, Fo-squared, sigma(Fo-squared) and status flag 
# 
data_I
_shelx_title ' n99p1 in P-1' 
_shelx_refln_list_code          4 
_shelx_F_calc_maximum      407.64 
_exptl_crystal_F_000       904.00 
_reflns_d_resolution_high  0.8100 
 
loop_ 
 _symmetry_equiv_pos_as_xyz 
 'x, y, z' 
 '-x, -y, -z' 
 
_cell_length_a    12.5039 
_cell_length_b    13.4137 
_cell_length_c    14.7632 
_cell_angle_alpha 102.736 
_cell_angle_beta  111.676 
_cell_angle_gamma 104.066 
 
_shelx_F_squared_multiplier     1.000 
 
loop_ 
 _refln_index_h 
 _refln_index_k 
 _refln_index_l 
 _refln_F_squared_calc 
 _refln_F_squared_meas 
 _refln_F_squared_sigma 
 _refln_observed_status 
   1   0   0      240.92      300.88      4.78 o 
   2   0   0      317.25      349.90      5.22 o 
   3   0   0     2462.90     2644.48     26.73 o 
   4   0   0      717.20      738.14      9.79 o 
   5   0   0     2394.17     2308.81     24.33 o 
   6   0   0      640.80      601.05      9.16 o 
   7   0   0     1075.54     1014.74     22.37 o 
   8   0   0      673.97      652.14     10.77 o 
   9   0   0        0.69       -1.70      3.70 o 
  10   0   0        2.62        1.53      3.20 o 
  11   0   0        1.55        2.05      3.35 o 
  12   0   0       83.32       78.29      9.00 o 
  13   0   0       26.79       32.44      7.84 o 
 -13   1   0      213.94      234.61     13.98 o 
 -12   1   0      319.46      304.41     14.79 o 
 -11   1   0      319.53      304.51     10.46 o 
 -10   1   0      230.69      252.15      8.97 o 
  -9   1   0      879.91      825.03     13.18 o 
  -8   1   0      197.50      198.77      5.68 o 
  -7   1   0       19.81       22.55      3.64 o 
  -6   1   0     2309.37     2245.22     24.46 o 
  -5   1   0      668.19      662.93      9.30 o 
  -4   1   0       40.27       47.36      2.66 o 
  -3   1   0     2783.15     3026.92     29.27 o 
  -2   1   0     1493.79     1412.90     15.18 o 
  -1   1   0      158.18      147.64      5.77 o 
   0   1   0       75.13       51.88      1.75 o 
   1   1   0       15.88       -1.80      1.80 o 
   2   1   0      427.15      435.60      6.99 o 
   3   1   0     2277.42     2379.05     23.87 o 
   4   1   0      602.26      581.78      7.89 o 
   5   1   0      137.84      113.84      3.29 o 
   6   1   0      206.19      194.58      4.59 o 
   7   1   0      569.62      550.09      8.95 o 
   8   1   0       30.41       27.18      3.88 o 
   9   1   0       30.81       31.92      6.14 o 
  10   1   0      218.80      216.50      8.96 o 
  11   1   0       66.75       60.15      8.55 o 
  12   1   0       41.26       37.93      7.30 o 
  13   1   0      120.72      120.44     11.26 o 
 -13   2   0      103.81      110.75     11.62 o 
 -12   2   0      260.27      275.56     14.02 o 
 -11   2   0       37.99       36.10      4.79 o 
 -10   2   0       34.34       33.58      4.40 o 
  -9   2   0       27.92       30.30      4.96 o 
  -8   2   0      268.46      269.03      6.56 o 
  -7   2   0       11.36       23.73      3.85 o 
  -6   2   0     4228.18     4098.86     41.04 o 
  -5   2   0      763.13      712.98      9.76 o 
  -4   2   0     1526.80     1482.72     16.24 o 
  -3   2   0     7078.98     7292.74     67.03 o 
  -2   2   0      387.41      395.07      8.13 o 
  -1   2   0       38.16       33.02      1.18 o 
   0   2   0      210.05      211.54      3.15 o 
   1   2   0    19355.98    18973.69    211.75 o 
   2   2   0   166169.22   154251.52   2505.83 o 
   3   2   0     1107.39     1261.80     17.19 o 
   4   2   0      348.18      308.63      7.41 o 
   5   2   0      179.89      162.53      5.85 o 
   6   2   0        1.55       -1.18      2.14 o 
   7   2   0      851.29      798.32     15.33 o 
   8   2   0      315.50      288.94     10.31 o 
   9   2   0      292.11      280.95      9.84 o 
  10   2   0      221.40      205.03     10.97 o 
  11   2   0       64.65       58.18      6.21 o 
  12   2   0        6.60        9.66      4.43 o 
 -14   3   0       74.43       73.91      9.73 o 
 -13   3   0       92.95       83.22      9.47 o 
 -12   3   0      100.59       73.25     13.61 o 
 -11   3   0       30.11       44.11      6.80 o 
 -10   3   0        0.68       -1.29      2.30 o 
  -9   3   0        7.82       18.51      3.88 o 
  -8   3   0      343.95      383.89      7.96 o 
  -7   3   0     2845.09     2728.56     29.60 o 
  -6   3   0        4.18       10.67      3.35 o 
  -5   3   0       73.98       53.66      2.63 o 
  -4   3   0     3312.08     3354.72     33.00 o 
  -3   3   0      300.24      331.73      5.16 o 
  -2   3   0      496.96      468.00      8.45 o 
  -1   3   0      987.88     1024.39     11.19 o 
   0   3   0     4286.93     4129.25     38.74 o 
   1   3   0     2066.26     1973.71     38.38 o 
   2   3   0      477.48      477.55      6.63 o 
   3   3   0      314.80      369.89      7.89 o 
   4   3   0      305.11      298.76      7.63 o 
   5   3   0      945.17      987.82     16.54 o 
   6   3   0      746.57      774.67     16.85 o 
   7   3   0     2151.07     2168.12     31.28 o 
   8   3   0        1.22        3.30      3.11 o 
   9   3   0       11.89       16.09      4.57 o 
  10   3   0       36.90       34.72      5.24 o 
  11   3   0       21.51       26.76      5.10 o 
  12   3   0        5.22        4.73      4.33 o 
 -14   4   0        7.36        6.15     14.48 o 
 -13   4   0       18.53       20.86      6.29 o 
 -12   4   0      273.50      256.09     13.25 o 
 -11   4   0      515.77      538.03     13.77 o 
 -10   4   0      305.07      296.93      7.86 o 
  -9   4   0       29.26       36.00      3.31 o 
  -8   4   0      125.52      149.20      4.98 o 
  -7   4   0      777.39      735.14     11.26 o 
  -6   4   0       69.82       54.93      3.01 o 
  -5   4   0      100.32      138.30      4.46 o 
  -4   4   0     9895.71    10168.90    115.90 o 
  -3   4   0      461.46      435.63      7.33 o 
  -2   4   0      145.41      159.30      5.79 o 
  -1   4   0     4214.07     4264.76     40.53 o 
   0   4   0     1668.89     1667.50     18.74 o 
   1   4   0     4457.28     4500.77     49.31 o 
   2   4   0     2274.66     2186.68     25.62 o 
   3   4   0     3761.39     3645.30     46.60 o 
   4   4   0    13809.35    14162.67    151.44 o 
   5   4   0      845.98      839.39     15.38 o 
   6   4   0      810.78      801.21     16.02 o 
   7   4   0        0.61       -1.04      2.82 o 
   8   4   0       50.30       56.32      5.41 o 
   9   4   0        3.06        8.44      3.67 o 
  10   4   0       40.49       32.67      5.30 o 
  11   4   0      474.26      480.52     14.95 o 
 -14   5   0       46.36       58.33      9.08 o 
 -13   5   0       89.14       98.37      9.86 o 
 -12   5   0       51.02       63.43      7.10 o 
 -11   5   0      159.78      144.71      7.64 o 
 -10   5   0       64.19       68.79      5.06 o 
  -9   5   0      144.74      144.71      5.38 o 
  -8   5   0        1.88        0.28      1.88 o 
  -7   5   0      169.10      149.88      4.81 o 
  -6   5   0     1315.60     1336.94     19.34 o 
  -5   5   0     5248.82     5462.68     52.86 o 
  -4   5   0     1077.75     1102.11     13.40 o 
  -3   5   0     3178.04     3077.08     30.69 o 
  -2   5   0     2518.74     2632.53     31.37 o 
  -1   5   0      965.18      872.43     10.63 o 
   0   5   0      216.32      167.15      4.64 o 
   1   5   0      131.68      134.21      3.78 o 
   2   5   0     1047.59      995.75     17.00 o 
   3   5   0     1021.13     1033.01     14.25 o 
   4   5   0      142.53      167.97      6.31 o 
   5   5   0      296.57      294.21      8.84 o 
   6   5   0      202.69      204.12      7.89 o 
   7   5   0       86.86       95.11      6.59 o 
   8   5   0     1227.70     1203.98     22.68 o 
   9   5   0      196.92      208.10      9.32 o 
  10   5   0       75.29       69.68      6.86 o 
  11   5   0        3.89        8.02      4.71 o 
 -14   6   0        0.94        6.99      5.35 o 
 -13   6   0       26.46       31.67      7.05 o 
 -12   6   0      124.21      146.87      8.20 o 
 -11   6   0       10.82        6.28      3.54 o 
 -10   6   0       77.47       83.30      6.06 o 
  -9   6   0      284.70      296.47      7.62 o 
  -8   6   0      842.71      906.54     13.73 o 
  -7   6   0       13.03       14.51      3.38 o 
  -6   6   0      114.12      102.92      3.97 o 
  -5   6   0      590.11      543.88      8.72 o 
  -4   6   0      805.57      971.32     12.51 o 
  -3   6   0       71.66       74.47      2.85 o 
  -2   6   0     7039.35     7215.54     67.88 o 
  -1   6   0        4.04        3.83      1.45 o 
   0   6   0      592.23      607.11      8.90 o 
   1   6   0     3168.06     3094.86     44.12 o 
   2   6   0        9.48        7.62      1.89 o 
   3   6   0     1630.83     1679.13     20.81 o 
   4   6   0      715.24      696.18     13.99 o 
   5   6   0     2108.81     1972.98     29.26 o 
   6   6   0     1415.92     1381.51     23.63 o 
   7   6   0      363.76      345.63     19.80 o 
   8   6   0       45.67       46.57      5.61 o 
   9   6   0       19.73       17.18      6.75 o 
  10   6   0       44.63       43.30      6.42 o 
 -14   7   0       25.71       16.95      6.19 o 
 -13   7   0      280.85      284.92     11.22 o 
 -12   7   0      437.43      415.44     51.30 o 
 -11   7   0      152.71      147.01      9.03 o 
 -10   7   0      370.44      396.42     11.48 o 
  -9   7   0       41.37       38.35      4.07 o 
  -8   7   0     2052.62     2016.13     24.50 o 
  -7   7   0      850.92      845.90     15.75 o 
  -6   7   0      465.53      391.79      7.68 o 
  -5   7   0      132.41       81.40      3.42 o 
  -4   7   0      242.05      201.59      4.84 o 
  -3   7   0     1698.09     1741.14     22.80 o 
  -2   7   0      113.25       97.81      7.14 o 
  -1   7   0      579.18      552.14      8.56 o 
   0   7   0       69.70       74.58      3.36 o 
   1   7   0       27.90       21.40      2.45 o 
   2   7   0      475.80      482.65      8.54 o 
   3   7   0       10.82        9.05      3.33 o 
   4   7   0      487.97      479.22     10.20 o 
   5   7   0      410.54      425.89     11.69 o 
   6   7   0       25.94       30.10      4.61 o 
   7   7   0       23.23        9.93      4.00 o 
   8   7   0        1.36        2.64      3.25 o 
   9   7   0       48.98       40.05      5.86 o 
 -14   8   0        8.73       10.48      4.84 o 
 -13   8   0       57.58       66.51      6.72 o 
 -12   8   0      118.76      112.27      7.46 o 
 -11   8   0      316.44      347.33     11.36 o 
 -10   8   0       99.23      110.01      8.80 o 
  -9   8   0       39.70       43.86      3.87 o 
  -8   8   0       12.71        8.93      2.56 o 
  -7   8   0      863.28      827.82     12.87 o 
  -6   8   0      202.85      218.60      5.84 o 
  -5   8   0        2.18       11.62      3.01 o 
  -4   8   0      796.63      734.33     11.13 o 
  -3   8   0       91.37       55.16      2.89 o 
  -2   8   0      574.95      614.34      9.29 o 
  -1   8   0      960.78      945.24     12.84 o 
   0   8   0      641.28      628.60     10.04 o 
   1   8   0       42.80       45.15      3.30 o 
   2   8   0       21.94       24.16      3.24 o 
   3   8   0      754.50      736.15     14.85 o 
   4   8   0      135.19      149.67      8.69 o 
   5   8   0       43.84       43.75      6.04 o 
   6   8   0      421.81      431.37     12.70 o 
   7   8   0     1017.43     1044.79     21.79 o 
   8   8   0      216.56      195.64     15.44 o 
   9   8   0      283.49      298.28     12.25 o 
 -13   9   0       24.76       21.32      6.54 o 
 -12   9   0       76.29       62.22      8.38 o 
 -11   9   0     1363.76     1283.69     37.87 o 
 -10   9   0      737.81      690.88     34.69 o 
  -9   9   0      313.21      291.82     19.81 o 
  -8   9   0       67.55       66.00      5.26 o 
  -7   9   0       22.18       39.37      4.48 o 
  -6   9   0     2692.34     2633.84     35.64 o 
  -5   9   0     2758.20     2660.71     35.76 o 
  -4   9   0     1985.46     1901.66     27.49 o 
  -3   9   0      427.79      402.66     10.21 o 
  -2   9   0      234.70      240.91      5.45 o 
  -1   9   0       30.30       42.31      2.97 o 
   0   9   0        2.15        6.40      2.15 o 
   1   9   0      127.30      112.19      4.66 o 
   2   9   0      614.96      629.05     13.43 o 
   3   9   0        0.43        1.93      3.08 o 
   4   9   0      100.88      110.24      7.38 o 
   5   9   0      337.55      343.24     11.27 o 
   6   9   0       54.31       44.71      7.58 o 
   7   9   0       15.32       18.09      5.03 o 
   8   9   0       73.18       81.98      7.73 o 
 -13  10   0       82.48       76.43      9.45 o 
 -12  10   0        7.21       14.41      7.64 o 
 -11  10   0       30.76       23.75      6.84 o 
 -10  10   0      607.53      572.84     19.39 o 
  -9  10   0      261.74      270.18     14.40 o 
  -8  10   0      140.55      169.00      8.29 o 
  -7  10   0        0.10       -1.35      2.97 o 
  -6  10   0      256.85      199.15      8.46 o 
  -5  10   0      950.76      918.32     17.37 o 
  -4  10   0        5.62        7.33      3.18 o 
  -3  10   0       77.44       77.88      5.23 o 
  -2  10   0      667.19      601.43     13.41 o 
  -1  10   0      551.84      499.85     17.55 o 
   0  10   0     1616.60     1588.60     24.94 o 
   1  10   0      186.69      169.40      7.23 o 
   2  10   0      124.09      129.88      6.69 o 
   3  10   0      372.74      363.87     12.50 o 
   4  10   0       62.50       59.39      5.74 o 
   5  10   0       32.79       39.97      5.38 o 
   6  10   0       90.52       81.84      7.08 o 
   7  10   0       70.40       69.67      7.12 o 
 -13  11   0       31.75       37.52     13.76 o 
 -12  11   0       19.09       11.46      8.59 o 
 -11  11   0       13.58       17.59      6.11 o 
 -10  11   0       53.85       68.83      8.48 o 
  -9  11   0     1975.57     1804.14     73.44 o 
  -8  11   0      616.27      587.66     14.49 o 
  -7  11   0        6.83        2.78      3.32 o 
  -6  11   0       44.57       40.96      4.90 o 
  -5  11   0       13.89        7.96      3.60 o 
  -4  11   0     1216.97     1197.78     21.28 o 
  -3  11   0     1471.25     1354.22     23.00 o 
  -2  11   0      820.66      765.43     24.61 o 
  -1  11   0      139.48      116.82      6.64 o 
   0  11   0      467.48      463.05     12.13 o 
   1  11   0       26.02       37.58      6.50 o 
   2  11   0       76.13       67.48      7.84 o 
   3  11   0      124.99      117.22     13.61 o 
   4  11   0      120.97      105.95      9.67 o 
   5  11   0        5.90       12.10      5.43 o 
   6  11   0       76.28       76.21     13.53 o 
 -12  12   0       11.39       13.50      6.43 o 
 -11  12   0      212.55      214.75     14.56 o 
 -10  12   0      109.05      124.29     10.78 o 
  -9  12   0      184.12      223.30     12.68 o 
  -8  12   0     1582.11     1539.39     59.43 o 
  -7  12   0        5.97       10.95      4.17 o 
  -6  12   0       11.84       16.63      4.39 o 
  -5  12   0      176.84      159.05      7.91 o 
  -4  12   0      232.89      208.55      9.14 o 
  -3  12   0      655.22      626.34     14.96 o 
  -2  12   0        0.19       -2.95      2.95 o 
  -1  12   0        3.85        1.58      3.42 o 
   0  12   0      581.61      590.94     19.00 o 
   1  12   0        1.19        1.67      4.50 o 
   2  12   0      331.16      264.79     18.30 o 
   3  12   0        0.56       -0.56      4.65 o 
   4  12   0        5.66        8.64      5.64 o 
   5  12   0       54.05       62.51      9.17 o 
 -12  13   0        0.07        6.78      5.64 o 
 -11  13   0       14.62       13.94      6.48 o 
 -10  13   0       40.98       47.89      8.49 o 
  -9  13   0       16.02       18.76      6.08 o 
  -8  13   0       57.66       77.23      9.22 o 
  -7  13   0     1435.91     1263.26     24.08 o 
  -6  13   0        0.07       -2.89      3.52 o 
  -5  13   0       12.99       10.49      3.97 o 
  -4  13   0        2.03        1.89      3.55 o 
  -3  13   0      204.71      214.29      9.33 o 
  -2  13   0      468.14      447.42     15.74 o 
  -1  13   0      559.04      548.80     18.74 o 
   0  13   0      168.30      171.72     14.16 o 
   1  13   0       96.59      103.75      9.76 o 
   2  13   0        7.81       13.05      8.35 o 
   3  13   0       35.09       29.56      7.00 o 
 -11  14   0       80.78      147.70     21.00 o 
 -10  14   0       65.91       73.55     23.07 o 
  -9  14   0      443.45      535.90     23.23 o 
  -8  14   0        9.52        2.74      4.91 o 
  -7  14   0        0.05        0.72      4.01 o 
  -6  14   0      502.63      529.50     15.27 o 
  -5  14   0       11.49       11.35      4.58 o 
  -4  14   0        9.29        6.26      4.04 o 
  -3  14   0      283.90      273.49     10.78 o 
  -2  14   0        1.08        2.22      4.05 o 
  -1  14   0      584.83      629.41     21.06 o 
   0  14   0        0.02        1.41      5.20 o 
   1  14   0       48.20       36.65      7.59 o 
   2  14   0       14.93       21.70      9.07 o 
  -9  15   0        3.57       -0.53      8.12 o 
  -8  15   0       19.06        9.92      5.85 o 
  -7  15   0        0.07        5.59      4.32 o 
  -6  15   0        2.34        5.39      3.91 o 
  -5  15   0      436.06      373.05     13.09 o 
  -4  15   0        4.50        6.03      4.28 o 
  -3  15   0       31.39       31.83      5.57 o 
  -2  15   0       19.88       16.62      9.47 o 
  -1  15   0      136.09      146.04     25.70 o 
   0  15   0       65.35       53.83      9.15 o 
  -6  16   0       34.05       40.11      8.02 o 
  -5  16   0        0.77       -0.83      4.36 o 
  -4  16   0      254.05      279.37     12.01 o 
   3 -16   1      353.51      402.95     15.14 o 
   4 -16   1        3.23       -3.94      4.07 o 
   5 -16   1       89.79       79.69      8.02 o 
   6 -16   1        4.86       -0.33      4.25 o 
   7 -16   1        8.43       17.70      5.68 o 
   0 -15   1        6.48       10.22      6.35 o 
   1 -15   1       14.71        6.53      5.81 o 
   2 -15   1       24.36       33.54      7.47 o 
   3 -15   1        5.92       10.56      4.69 o 
   4 -15   1        1.69       -0.25      4.01 o 
   5 -15   1        2.10       -3.43      3.75 o 
   6 -15   1        4.93        1.08      4.02 o 
   7 -15   1      103.62      115.65      8.53 o 
   8 -15   1       32.81       22.25      6.59 o 
   9 -15   1       37.68       31.76      7.56 o 
  -2 -14   1        5.40       -2.96      5.53 o 
  -1 -14   1       60.50       65.02      9.71 o 
   0 -14   1       12.48        8.65      5.60 o 
   1 -14   1       27.41       34.10      7.11 o 
   2 -14   1      965.86      980.61     20.97 o 
   3 -14   1       33.90       38.74      5.60 o 
   4 -14   1      313.30      297.41     12.00 o 
   5 -14   1      387.10      383.71     12.71 o 
   6 -14   1       23.52       19.83      5.00 o 
   7 -14   1      413.20      388.66     12.95 o 
   8 -14   1        0.34        6.84      5.35 o 
   9 -14   1      173.41      180.95     13.18 o 
  10 -14   1       26.43       28.55      7.26 o 
  -4 -13   1       23.01       43.41      8.32 o 
  -3 -13   1      382.43      448.56     18.56 o 
  -2 -13   1      245.61      250.12     13.65 o 
  -1 -13   1        9.54        2.31      4.80 o 
   0 -13   1      206.43      209.75     12.00 o 
   1 -13   1      467.96      469.58     13.43 o 
   2 -13   1       10.26       12.47      4.04 o 
   3 -13   1        0.05        0.07      3.39 o 
   4 -13   1      147.14      115.74      7.44 o 
   5 -13   1        8.38       11.46      4.16 o 
   6 -13   1        7.27        2.83      3.83 o 
   7 -13   1       47.18       41.42      5.46 o 
   8 -13   1        1.11        5.15      4.05 o 
   9 -13   1       84.16      112.47     10.31 o 
  10 -13   1      525.66      542.53     20.67 o 
  11 -13   1       10.81       14.94      6.15 o 
  -5 -12   1       26.69       41.48     18.54 o 
  -4 -12   1      231.52      285.10     14.68 o 
  -3 -12   1       23.01       32.62      6.97 o 
  -2 -12   1       11.33        5.54      9.15 o 
  -1 -12   1       18.96       23.34      5.40 o 
   0 -12   1       63.84       66.25      6.80 o 
   1 -12   1      252.38      244.44      9.47 o 
   2 -12   1        2.32        2.50      5.07 o 
   3 -12   1       28.68       19.34      4.30 o 
   4 -12   1      919.94      844.65     17.85 o 
   5 -12   1       34.68       42.12      5.38 o 
   6 -12   1     1109.59      958.30     23.61 o 
   7 -12   1      171.16      155.85      8.25 o 
   8 -12   1      226.22      210.30      9.19 o 
   9 -12   1        2.53        4.19     10.03 o 
  10 -12   1       16.52       14.44      5.96 o 
  11 -12   1      392.40      442.81     18.54 o 
  12 -12   1       10.73       12.96      6.29 o 
  -6 -11   1        7.91       -0.29      5.89 o 
  -5 -11   1      299.04      291.86     14.71 o 
  -4 -11   1        0.10       -3.98      3.98 o 
  -3 -11   1      386.84      378.78     15.59 o 
  -2 -11   1      141.45      140.22      9.81 o 
  -1 -11   1      225.63      235.09     11.75 o 
   0 -11   1      442.25      435.75     11.76 o 
   1 -11   1       74.26       88.86      6.02 o 
   2 -11   1     1909.54     1805.69     28.07 o 
   3 -11   1     2625.77     2532.88     35.85 o 
   4 -11   1      177.04      190.00      8.08 o 
   5 -11   1      103.72      107.40      7.87 o 
   6 -11   1      289.68      287.18     10.53 o 
   7 -11   1      121.00      116.84     12.05 o 
   8 -11   1        0.06        2.87      3.43 o 
   9 -11   1       48.44       54.22      7.93 o 
  10 -11   1       64.97       72.09      8.82 o 
  11 -11   1      210.41      214.97     13.03 o 
  12 -11   1      230.92      245.89     13.91 o 
  13 -11   1       21.34       24.40      7.42 o 
  -7 -10   1       98.44       82.65      7.37 o 
  -6 -10   1      106.24      133.72     10.27 o 
  -5 -10   1        0.44        4.34      3.67 o 
  -4 -10   1       27.23       27.98      4.64 o 
  -3 -10   1      917.98      902.35     23.48 o 
  -2 -10   1      211.46      207.90     25.70 o 
  -1 -10   1       72.38       81.74      5.56 o 
   0 -10   1      533.60      541.00     12.62 o 
   1 -10   1      419.07      380.84     10.50 o 
   2 -10   1       28.56       23.08      3.85 o 
   3 -10   1      199.32      187.44      7.41 o 
   4 -10   1      179.34      174.66      7.27 o 
   5 -10   1      231.18      206.71      7.08 o 
   6 -10   1       79.62       79.30      5.71 o 
   7 -10   1        0.14       -0.66      3.32 o 
   8 -10   1     1287.08     1231.37     22.00 o 
   9 -10   1      165.82      152.50      7.79 o 
  10 -10   1       20.06       16.41      5.75 o 
  11 -10   1      248.76      247.62     13.21 o 
  12 -10   1      143.76      137.23     11.24 o 
  13 -10   1      561.17      621.29     30.31 o 
  -8  -9   1        7.17       11.32      5.02 o 
  -7  -9   1       20.56       30.48      5.40 o 
  -6  -9   1        6.94        4.86      3.66 o 
  -5  -9   1      734.87      776.16     17.07 o 
  -4  -9   1       54.12       55.21      6.07 o 
  -3  -9   1      200.73      187.67      7.54 o 
  -2  -9   1        8.84       14.55      2.62 o 
  -1  -9   1      695.78      652.83     11.23 o 
   0  -9   1      712.49      670.37     15.66 o 
   1  -9   1      276.61      243.59      7.88 o 
   2  -9   1      302.40      343.08      9.39 o 
   3  -9   1      139.25      155.02      6.55 o 
   4  -9   1      762.33      674.83     13.74 o 
   5  -9   1     1240.47     1217.60     20.26 o 
   6  -9   1       58.28       67.85      7.19 o 
   7  -9   1      834.08      797.62     21.66 o 
   8  -9   1       81.00       84.55      5.99 o 
   9  -9   1      126.71      138.90      7.77 o 
  10  -9   1      245.19      233.89     12.21 o 
  11  -9   1       31.77       35.64      6.97 o 
  12  -9   1      334.36      337.04     15.32 o 
  13  -9   1       80.51      106.68     21.32 o 
  -9  -8   1      574.10      614.32     17.24 o 
  -8  -8   1        1.60        5.86      3.84 o 
  -7  -8   1       85.16       88.64      6.87 o 
  -6  -8   1        0.54       -0.19      3.19 o 
  -5  -8   1      415.79      384.21     14.12 o 
  -4  -8   1     1006.70     1064.40     19.10 o 
  -3  -8   1       39.52       33.62      3.94 o 
  -2  -8   1      655.32      714.61     11.31 o 
  -1  -8   1     2105.64     1934.13     22.51 o 
   0  -8   1      334.88      365.85      9.83 o 
   1  -8   1     1368.16     1415.09     16.89 o 
   2  -8   1        0.23        2.56      2.36 o 
   3  -8   1        5.49        0.32      3.34 o 
   4  -8   1       72.95       51.51      2.60 o 
   5  -8   1      240.39      230.60      5.60 o 
   6  -8   1      924.09      936.64     13.64 o 
   7  -8   1       49.07       54.23      3.69 o 
   8  -8   1        0.28        2.06      2.43 o 
   9  -8   1      147.23      133.54      5.77 o 
  10  -8   1      431.96      385.41     11.68 o 
  11  -8   1       17.71       20.99      4.39 o 
  12  -8   1       12.74       19.31      4.49 o 
  13  -8   1      262.61      267.34     14.09 o 
 -10  -7   1       11.36       19.12      4.96 o 
  -9  -7   1       48.40       52.42      7.26 o 
  -8  -7   1       27.84       28.79      5.02 o 
  -7  -7   1        0.78        1.09      3.07 o 
  -6  -7   1      214.05      219.60      8.73 o 
  -5  -7   1       14.43       14.44      3.56 o 
  -4  -7   1      180.56      197.08     11.38 o 
  -3  -7   1      236.06      190.18      5.23 o 
  -2  -7   1        1.07        9.04      2.05 o 
  -1  -7   1      445.28      357.04      6.84 o 
   0  -7   1      179.30      148.22      4.11 o 
   1  -7   1      479.81      478.01      7.28 o 
   2  -7   1       96.02       95.72      4.81 o 
   3  -7   1      321.99      332.63     12.33 o 
   4  -7   1     1467.25     1610.34     23.75 o 
   5  -7   1       35.33       41.55      3.03 o 
   6  -7   1       17.42       20.05      2.40 o 
   7  -7   1       23.02       34.35      3.10 o 
   8  -7   1     1855.35     1906.78     23.78 o 
   9  -7   1     1348.22     1301.41     27.26 o 
  10  -7   1        0.22       -1.68      2.94 o 
  11  -7   1      191.23      198.91      8.81 o 
  12  -7   1        3.84        4.02      3.65 o 
  13  -7   1       57.24       70.99     11.70 o 
 -10  -6   1      114.99      134.94      9.90 o 
  -9  -6   1        0.05       -3.08      3.08 o 
  -8  -6   1        0.51       -0.06      2.94 o 
  -7  -6   1      646.34      637.94     12.90 o 
  -6  -6   1      145.57      135.41      5.89 o 
  -5  -6   1      244.58      223.75      7.88 o 
  -4  -6   1        1.87       -0.28      2.19 o 
  -3  -6   1     1724.96     1876.81     21.46 o 
  -2  -6   1     5573.06     5511.00     53.48 o 
  -1  -6   1     1655.93     1766.39     19.77 o 
   0  -6   1     1536.82     1709.46     23.93 o 
   1  -6   1     5585.29     5358.32     51.54 o 
   2  -6   1     5109.45     5394.45     60.58 o 
   3  -6   1      852.10      876.26     11.15 o 
   4  -6   1       38.81       80.07      3.15 o 
   5  -6   1        0.70        2.81      1.69 o 
   6  -6   1      149.05      111.19      4.19 o 
   7  -6   1      113.16       95.58      6.75 o 
   8  -6   1     1437.62     1470.85     19.47 o 
   9  -6   1        0.20       -2.39      2.39 o 
  10  -6   1      624.66      616.78     12.04 o 
  11  -6   1       27.73       30.29      4.72 o 
  12  -6   1      450.18      465.25     20.43 o 
  13  -6   1       37.39       32.44      6.77 o 
  14  -6   1        7.77       -1.44      4.79 o 
 -11  -5   1        3.44        6.65      3.62 o 
 -10  -5   1        2.54       -0.30      3.56 o 
  -9  -5   1       11.36        7.95      3.70 o 
  -8  -5   1      390.88      366.52     11.35 o 
  -7  -5   1      196.49      205.20      8.23 o 
  -6  -5   1      107.29       89.79      7.08 o 
  -5  -5   1        2.05       -1.05      2.31 o 
  -4  -5   1     3777.59     3970.83     40.08 o 
  -3  -5   1        1.01       15.74      3.26 o 
  -2  -5   1     4021.26     4399.27     42.97 o 
  -1  -5   1      111.22       74.55      4.27 o 
   0  -5   1        6.54       19.85      1.69 o 
   1  -5   1      138.36      167.22      4.91 o 
   2  -5   1       83.95      101.58      4.03 o 
   3  -5   1      156.26      143.37      3.29 o 
   4  -5   1      566.38      627.83      9.03 o 
   5  -5   1      333.61      375.16      6.93 o 
   6  -5   1     1158.06     1203.77     15.62 o 
   7  -5   1      607.01      640.28     11.69 o 
   8  -5   1       69.89       62.84      3.90 o 
   9  -5   1       59.60       61.22      4.14 o 
  10  -5   1     1633.68     1637.26     22.26 o 
  11  -5   1      620.20      608.26     14.99 o 
  12  -5   1        3.10        9.77      5.24 o 
  13  -5   1       28.38       37.57      7.53 o 
 -12  -4   1       22.13       21.06      6.40 o 
 -11  -4   1       75.84       85.53      7.14 o 
 -10  -4   1        2.35       -2.23      3.21 o 
  -9  -4   1       16.76        9.29      3.72 o 
  -8  -4   1     1557.41     1498.61     25.18 o 
  -7  -4   1       84.34       92.27      7.50 o 
  -6  -4   1      245.96      227.80      7.66 o 
  -5  -4   1     1855.99     1737.85     58.78 o 
  -4  -4   1     2213.33     2284.51     29.61 o 
  -3  -4   1      800.69      651.14      9.03 o 
  -2  -4   1      457.39      586.25      8.13 o 
  -1  -4   1     1476.64     1529.35     17.32 o 
   0  -4   1     5119.79     4830.93     59.33 o 
   1  -4   1      671.15      668.53     10.22 o 
   2  -4   1     4392.11     4703.87     63.69 o 
   3  -4   1     5510.50     5614.78     52.86 o 
   4  -4   1     2298.78     2428.90     25.32 o 
   5  -4   1      980.05     1059.16     13.57 o 
   6  -4   1        1.74        6.10      1.87 o 
   7  -4   1       11.01       10.54      2.27 o 
   8  -4   1       30.13       27.71      3.17 o 
   9  -4   1      286.69      278.04      7.45 o 
  10  -4   1      641.55      601.34     11.72 o 
  11  -4   1      690.92      665.08     20.45 o 
  12  -4   1       46.14       54.87      7.77 o 
  13  -4   1        9.73        7.45      5.39 o 
 -12  -3   1        6.74       11.42      6.34 o 
 -11  -3   1       54.58       61.82      8.42 o 
 -10  -3   1        2.76       -1.19      2.97 o 
  -9  -3   1      111.73       99.07      6.49 o 
  -8  -3   1      395.39      403.01     11.17 o 
  -7  -3   1      148.50      132.31      6.54 o 
  -6  -3   1      311.86      279.53      8.15 o 
  -5  -3   1     1249.12     1328.41     19.86 o 
  -4  -3   1      305.31      279.42      7.04 o 
  -3  -3   1      363.09      355.14      5.69 o 
  -2  -3   1     4326.36     4252.29     40.43 o 
  -1  -3   1     5869.97     6147.46     63.19 o 
   0  -3   1      967.47     1029.64     11.07 o 
   1  -3   1      294.18      273.04      5.35 o 
   2  -3   1      524.20      487.67      6.48 o 
   3  -3   1       38.76       45.49      2.19 o 
   4  -3   1      476.89      481.84      7.42 o 
   5  -3   1     1145.88     1206.33     14.78 o 
   6  -3   1       19.51       31.38      2.58 o 
   7  -3   1      266.84      239.20      6.00 o 
   8  -3   1      758.02      730.78     12.01 o 
   9  -3   1     1987.05     1947.37     24.32 o 
  10  -3   1     2015.32     1978.31     31.82 o 
  11  -3   1        0.19        0.58      3.40 o 
  12  -3   1      732.42      722.23     22.66 o 
  13  -3   1      134.33      120.86     11.03 o 
 -13  -2   1       74.81       96.02     11.86 o 
 -12  -2   1       77.12       77.61      9.87 o 
 -11  -2   1       12.05       12.73      3.93 o 
 -10  -2   1        6.51        4.17      3.22 o 
  -9  -2   1      222.38      215.95      8.48 o 
  -8  -2   1        0.68        0.52      2.55 o 
  -7  -2   1        2.01       -0.85      2.10 o 
  -6  -2   1     2525.90     2276.36     31.86 o 
  -5  -2   1      500.05      574.98      8.32 o 
  -4  -2   1       63.82       56.00      2.78 o 
  -3  -2   1     6199.83     5983.95     55.92 o 
  -2  -2   1    17630.29    17716.12    192.13 o 
  -1  -2   1    10115.27    10009.37     90.69 o 
   0  -2   1     3565.21     3682.29     34.88 o 
   1  -2   1     2004.68     2071.28     20.05 o 
   2  -2   1     3887.30     4130.65     38.76 o 
   3  -2   1     2263.18     2411.96     24.20 o 
   4  -2   1     2918.54     2998.45     30.11 o 
   5  -2   1       46.15       20.38      2.10 o 
   6  -2   1      549.13      548.31      8.99 o 
   7  -2   1      191.02      239.19      5.98 o 
   8  -2   1       20.82       34.89      3.05 o 
   9  -2   1       10.93       16.11      2.90 o 
  10  -2   1      107.60      127.39      7.52 o 
  11  -2   1       19.57       11.22      3.85 o 
  12  -2   1       25.89       35.71      7.18 o 
  13  -2   1      241.58      265.15     16.47 o 
 -13  -1   1        9.32        6.42      5.30 o 
 -12  -1   1      497.04      516.74     19.51 o 
 -11  -1   1      148.47      146.84     13.87 o 
 -10  -1   1       43.66       40.00      4.84 o 
  -9  -1   1      277.12      272.28      8.98 o 
  -8  -1   1      232.58      219.07      7.51 o 
  -7  -1   1      120.27      112.67      3.92 o 
  -6  -1   1        0.13       -1.00      1.29 o 
  -5  -1   1      367.57      374.93      6.32 o 
  -4  -1   1       71.32       47.70      2.09 o 
  -3  -1   1      737.27      762.92     15.85 o 
  -2  -1   1      495.22      532.78      6.39 o 
  -1  -1   1       64.11       41.78      2.25 o 
   0  -1   1       54.78       -3.74      3.74 o 
   1  -1   1       19.06       13.86      1.17 o 
   2  -1   1     3306.04     3284.16     38.89 o 
   3  -1   1     1201.75     1266.47     20.69 o 
   4  -1   1      349.52      353.15      5.97 o 
   5  -1   1      600.65      719.00     10.10 o 
   6  -1   1     1742.85     1721.50     20.04 o 
   7  -1   1       19.56       13.03      3.15 o 
   8  -1   1       55.14       49.86      3.45 o 
   9  -1   1      934.28      952.65     18.22 o 
  10  -1   1      547.44      558.09     14.05 o 
  11  -1   1      160.71      187.25     11.84 o 
  12  -1   1      380.14      364.37     27.77 o 
  13  -1   1       40.23       38.40      7.72 o 
 -13   0   1       95.90      111.91     10.69 o 
 -12   0   1        9.59       21.62      6.05 o 
 -11   0   1      121.68      125.01      7.17 o 
 -10   0   1      147.50      127.73      6.99 o 
  -9   0   1       87.47       71.71      5.16 o 
  -8   0   1      385.78      394.66      7.84 o 
  -7   0   1     1578.20     1414.77     17.45 o 
  -6   0   1      111.18      137.41      4.01 o 
  -5   0   1       10.40       10.75      1.55 o 
  -4   0   1     2707.84     2495.13     28.37 o 
  -3   0   1    10070.79    10254.04     95.16 o 
  -2   0   1     1020.76     1034.19     14.75 o 
  -1   0   1      149.81      116.87     12.13 o 
   1   0   1     1304.40     1061.63     12.23 o 
   2   0   1     2273.57     2215.66     23.31 o 
   3   0   1     7666.66     7402.20     68.34 o 
   4   0   1      653.68      724.76      9.51 o 
   5   0   1     1050.32     1099.82     13.60 o 
   6   0   1      381.03      330.20      6.42 o 
   7   0   1        0.00        1.75      1.62 o 
   8   0   1      408.33      395.05     13.94 o 
   9   0   1        8.57        3.43      3.20 o 
  10   0   1      328.87      351.28     11.22 o 
  11   0   1        1.98       -1.68      3.47 o 
  12   0   1       40.01       52.14      8.99 o 
 -14   1   1        5.21       -4.76      8.12 o 
 -13   1   1      190.82      165.49     12.44 o 
 -12   1   1       84.83       76.55      8.64 o 
 -11   1   1      148.48      140.48     10.26 o 
 -10   1   1      949.02      943.08     18.05 o 
  -9   1   1     1048.37     1000.78     14.74 o 
  -8   1   1        0.28        5.57      1.93 o 
  -7   1   1     1183.27     1073.07     14.17 o 
  -6   1   1     1123.51     1138.20     14.17 o 
  -5   1   1     1402.71     1412.19     16.01 o 
  -4   1   1     2135.23     2277.43     23.01 o 
  -3   1   1       41.59       35.21      3.56 o 
  -2   1   1      324.61      315.31      6.51 o 
  -1   1   1        0.29       -0.64      0.64 o 
   0   1   1      151.46      123.04      2.19 o 
   1   1   1       25.75       58.59      1.56 o 
   2   1   1     5323.35     5098.84     59.25 o 
   3   1   1     3687.73     3679.33     35.95 o 
   4   1   1      626.03      558.62      9.12 o 
   5   1   1      402.40      352.66      6.05 o 
   6   1   1      213.05      235.60      4.96 o 
   7   1   1        0.12        1.25      2.89 o 
   8   1   1      177.47      166.58      7.38 o 
   9   1   1      224.64      223.93      8.74 o 
  10   1   1       23.51       22.30      4.41 o 
  11   1   1      407.64      453.16     13.79 o 
  12   1   1       42.13       45.21      7.65 o 
 -14   2   1        1.50        1.72      6.76 o 
 -13   2   1       20.09       10.85      6.52 o 
 -12   2   1      256.06      280.85     13.93 o 
 -11   2   1      259.12      259.24     12.60 o 
 -10   2   1     1054.03     1000.44     15.33 o 
  -9   2   1       55.55       62.62      3.74 o 
  -8   2   1      641.85      660.41     10.73 o 
  -7   2   1        8.49        5.08      1.67 o 
  -6   2   1     1012.63     1091.29     13.68 o 
  -5   2   1     5209.23     5348.17     51.01 o 
  -4   2   1      560.51      591.02      8.07 o 
  -3   2   1      547.67      532.79      6.82 o 
  -2   2   1      477.18      495.37      6.05 o 
  -1   2   1    13661.92    14037.85    136.61 o 
   0   2   1     4433.95     4737.59     50.58 o 
   1   2   1     2981.44     3137.55     38.80 o 
   2   2   1     2086.10     2300.02     27.50 o 
   3   2   1      422.52      428.39      8.53 o 
   4   2   1     3066.74     3218.41     41.58 o 
   5   2   1     2924.14     2714.42     34.74 o 
   6   2   1       85.67       86.55      5.06 o 
   7   2   1      357.45      366.55     12.96 o 
   8   2   1      962.30      909.87     17.92 o 
   9   2   1      231.82      251.58      9.55 o 
  10   2   1      395.75      404.68     12.73 o 
  11   2   1       12.60        3.99      3.94 o 
  12   2   1      101.00      101.68      9.64 o 
 -14   3   1       19.68        9.81     11.14 o 
 -13   3   1        0.08        0.39      5.89 o 
 -12   3   1        0.02        2.40      8.04 o 
 -11   3   1        0.65        1.22      2.97 o 
 -10   3   1      910.18      875.77     17.14 o 
  -9   3   1       39.05       35.61      3.06 o 
  -8   3   1     2690.96     2586.34     28.76 o 
  -7   3   1     2826.72     2850.90     30.39 o 
  -6   3   1      698.25      701.04     10.04 o 
  -5   3   1     1090.13      986.15     12.21 o 
  -4   3   1      956.72      954.76     11.37 o 
  -3   3   1       36.97       39.45      2.20 o 
  -2   3   1        0.89       -0.19      0.95 o 
  -1   3   1      645.44      699.85     11.46 o 
   0   3   1        6.71        4.85      1.13 o 
   1   3   1     6403.09     6595.65     61.19 o 
   2   3   1        2.55       11.54      1.29 o 
   3   3   1      344.29      257.66      6.79 o 
   4   3   1     1291.60     1322.84     25.96 o 
   5   3   1     1643.16     1642.90     24.05 o 
   6   3   1      101.06       94.56      5.58 o 
   7   3   1     2227.46     2185.55     31.99 o 
   8   3   1      196.33      189.18      9.93 o 
   9   3   1        0.10       -0.38      3.20 o 
  10   3   1       13.91       25.68      4.79 o 
  11   3   1       66.84       55.93      6.52 o 
 -14   4   1        0.35       -3.51      4.77 o 
 -13   4   1        3.45       -0.58      4.55 o 
 -12   4   1      129.20      120.92     11.77 o 
 -11   4   1      321.92      346.26     14.14 o 
 -10   4   1      174.22      163.52      7.43 o 
  -9   4   1        3.67        6.19      2.17 o 
  -8   4   1     1228.50     1162.20     18.67 o 
  -7   4   1       56.28       72.35      3.37 o 
  -6   4   1      562.52      708.46     10.25 o 
  -5   4   1     1262.05     1467.76     16.84 o 
  -4   4   1       86.94       90.50      3.00 o 
  -3   4   1     3589.03     3888.74     51.82 o 
  -2   4   1     1726.25     1786.82     18.71 o 
  -1   4   1       94.08       58.09      2.43 o 
   0   4   1     1676.44     1629.38     17.47 o 
   1   4   1       29.43       53.29      2.45 o 
   2   4   1       10.92       40.70      2.23 o 
   3   4   1       63.22       65.85      4.87 o 
   4   4   1       34.51       61.62      4.36 o 
   5   4   1      266.84      232.00     12.64 o 
   6   4   1     1030.91     1047.78     18.96 o 
   7   4   1      194.64      184.59     14.07 o 
   8   4   1        6.24        1.11      3.17 o 
   9   4   1        4.90        0.10      3.53 o 
  10   4   1       32.30       45.52      6.90 o 
  11   4   1       42.31       35.52      5.80 o 
 -14   5   1       37.54       53.07      8.60 o 
 -13   5   1        2.36        2.15      4.74 o 
 -12   5   1      334.62      307.83     10.84 o 
 -11   5   1      220.40      192.07     13.54 o 
 -10   5   1      409.14      414.60     11.56 o 
  -9   5   1       87.07       82.13      4.16 o 
  -8   5   1      845.34      833.82     12.51 o 
  -7   5   1      439.48      423.79     10.83 o 
  -6   5   1     1993.73     1941.54     21.89 o 
  -5   5   1     3556.50     3762.18     50.53 o 
  -4   5   1     2542.71     2728.09     38.59 o 
  -3   5   1      114.72      130.71      3.54 o 
  -2   5   1      104.19       92.56      4.30 o 
  -1   5   1        0.15        0.13      1.33 o 
   0   5   1      326.09      299.14      5.63 o 
   1   5   1       80.98       55.63      2.79 o 
   2   5   1      928.31      902.38     18.11 o 
   3   5   1     1185.17     1332.96     18.04 o 
   4   5   1      138.94      171.95      6.57 o 
   5   5   1      395.14      388.34     10.64 o 
   6   5   1     1832.37     1798.37     28.03 o 
   7   5   1       19.08       18.33      4.16 o 
   8   5   1      407.04      418.08     12.75 o 
   9   5   1      309.47      311.23     11.63 o 
  10   5   1      195.20      185.37     10.24 o 
 -14   6   1      219.47      221.80     19.57 o 
 -13   6   1      171.38      173.85      9.17 o 
 -12   6   1       76.16       59.42      5.98 o 
 -11   6   1       77.51       90.38      8.51 o 
 -10   6   1     1317.90     1264.90     22.25 o 
  -9   6   1       35.71       40.44      3.36 o 
  -8   6   1      536.06      502.16      9.29 o 
  -7   6   1        8.91        6.48      1.96 o 
  -6   6   1     1652.56     1645.15     19.53 o 
  -5   6   1       40.63       30.30      2.41 o 
  -4   6   1      431.27      516.49      8.77 o 
  -3   6   1     1180.56     1456.38     17.88 o 
  -2   6   1      391.06      359.23      6.45 o 
  -1   6   1       40.66       33.05      2.57 o 
   0   6   1      351.35      371.17      8.70 o 
   1   6   1     2023.34     1873.92     21.25 o 
   2   6   1       84.79       85.15      3.55 o 
   3   6   1      138.86      132.86      5.97 o 
   4   6   1      261.38      239.13      8.25 o 
   5   6   1      118.43      122.56      6.60 o 
   6   6   1       91.96      106.59      6.73 o 
   7   6   1      399.65      363.53     16.82 o 
   8   6   1      110.00       91.42      7.01 o 
   9   6   1       13.38       11.29      4.59 o 
  10   6   1       26.05        6.03      4.36 o 
 -14   7   1       67.17       89.76      7.64 o 
 -13   7   1       88.74       82.89      7.12 o 
 -12   7   1      452.41      496.55     14.06 o 
 -11   7   1      157.69      181.77     10.83 o 
 -10   7   1      473.63      423.38     11.91 o 
  -9   7   1      531.51      490.13     12.24 o 
  -8   7   1     1000.48      895.71     13.64 o 
  -7   7   1     1541.49     1629.46     20.26 o 
  -6   7   1     1301.22     1393.61     17.57 o 
  -5   7   1      639.83      653.58     10.10 o 
  -4   7   1      227.44      280.64      8.89 o 
  -3   7   1     1470.10     1577.85     28.30 o 
  -2   7   1      314.25      364.23      6.88 o 
  -1   7   1       30.34       44.33      2.79 o 
   0   7   1        2.17        4.39      2.09 o 
   1   7   1       92.49       89.01      3.86 o 
   2   7   1      574.99      549.81      9.49 o 
   3   7   1      110.93      103.98      5.87 o 
   4   7   1       78.44       73.81      6.33 o 
   5   7   1        0.40        0.18      3.67 o 
   6   7   1      140.34      122.02     10.08 o 
   7   7   1      273.59      294.99     10.95 o 
   8   7   1      252.95      233.91     17.74 o 
   9   7   1       63.29       58.23      7.07 o 
 -14   8   1      103.49      114.07      8.70 o 
 -13   8   1       72.50       98.22      7.52 o 
 -12   8   1      271.59      266.85     13.43 o 
 -11   8   1      913.69      881.80     18.81 o 
 -10   8   1      549.81      508.50     13.17 o 
  -9   8   1       83.97       91.13      6.00 o 
  -8   8   1      541.06      530.68     10.11 o 
  -7   8   1       60.58       62.68      3.75 o 
  -6   8   1      480.30      474.04      8.77 o 
  -5   8   1       37.13       26.76      2.61 o 
  -4   8   1     1055.66     1124.52     25.48 o 
  -3   8   1      399.37      348.76     12.04 o 
  -2   8   1      433.89      517.15      8.70 o 
  -1   8   1      203.58      235.58      5.85 o 
   0   8   1      441.36      377.80      7.66 o 
   1   8   1      101.73      114.94      4.71 o 
   2   8   1      187.41      194.54     10.67 o 
   3   8   1      398.79      376.43     10.59 o 
   4   8   1        7.16        9.71      3.15 o 
   5   8   1       88.29       76.90      6.20 o 
   6   8   1      159.24      154.85      8.59 o 
   7   8   1      104.55       94.16      6.37 o 
   8   8   1        3.89       11.84      4.70 o 
 -14   9   1       18.64       31.63      7.24 o 
 -13   9   1       12.37        5.61      5.19 o 
 -12   9   1       46.40       64.19     12.25 o 
 -11   9   1      211.99      174.91     11.21 o 
 -10   9   1       43.80       33.23      6.52 o 
  -9   9   1       22.50        9.41      3.44 o 
  -8   9   1       95.16       88.09      4.60 o 
  -7   9   1      376.72      359.30     10.01 o 
  -6   9   1     1584.84     1457.32     30.90 o 
  -5   9   1      604.60      632.45     13.29 o 
  -4   9   1       69.34       66.15      4.76 o 
  -3   9   1       18.39        9.08      2.99 o 
  -2   9   1        5.83       15.28      3.40 o 
  -1   9   1      664.03      701.43     11.30 o 
   0   9   1      187.62      181.88      5.65 o 
   1   9   1      503.26      523.14      9.96 o 
   2   9   1      240.26      238.96      8.49 o 
   3   9   1       58.49       60.00      5.39 o 
   4   9   1       27.96       29.58      4.83 o 
   5   9   1       38.03       44.14      5.45 o 
   6   9   1       75.53       58.56      6.34 o 
   7   9   1       38.23       46.86      6.21 o 
 -13  10   1       10.45        8.51      6.01 o 
 -12  10   1      205.95      215.95     12.95 o 
 -11  10   1      482.21      519.70     27.05 o 
 -10  10   1       77.76       85.11     11.62 o 
  -9  10   1     1069.20      987.30     25.58 o 
  -8  10   1      176.49      160.10      7.43 o 
  -7  10   1       31.14       24.15      4.13 o 
  -6  10   1     1370.72     1291.99     21.91 o 
  -5  10   1      198.63      201.33      7.86 o 
  -4  10   1       24.39       28.58      4.09 o 
  -3  10   1       16.51       14.93      3.56 o 
  -2  10   1      207.13      197.37      7.69 o 
  -1  10   1      638.08      593.19     13.37 o 
   0  10   1      138.77      134.54      6.73 o 
   1  10   1      448.41      431.23     11.19 o 
   2  10   1       24.80       21.58      4.21 o 
   3  10   1       15.63       23.03      4.29 o 
   4  10   1       48.17       49.99      5.57 o 
   5  10   1       47.41       60.84      6.08 o 
   6  10   1       19.13       16.35      4.73 o 
 -13  11   1       32.97       41.47     10.26 o 
 -12  11   1        5.74       18.39      9.63 o 
 -11  11   1       33.30       30.62      6.96 o 
 -10  11   1        8.60        3.36      5.11 o 
  -9  11   1      625.29      538.39     27.45 o 
  -8  11   1      243.32      240.93     14.89 o 
  -7  11   1      114.90      115.05      6.97 o 
  -6  11   1      189.75      149.20      7.34 o 
  -5  11   1      203.88      186.23      8.09 o 
  -4  11   1     2211.23     2073.24     31.09 o 
  -3  11   1       31.64       45.28      5.83 o 
  -2  11   1      875.81      931.72     18.56 o 
  -1  11   1     1199.68     1178.75     21.17 o 
   0  11   1      566.41      557.38     17.76 o 
   1  11   1      121.34      114.21      9.11 o 
   2  11   1        1.43       -3.74      3.74 o 
   3  11   1      354.13      405.07     16.41 o 
   4  11   1      218.29      196.64     12.21 o 
   5  11   1       61.31       59.58      8.92 o 
 -12  12   1      372.10      434.55     18.98 o 
 -11  12   1        1.69       -4.70      4.70 o 
 -10  12   1      269.78      276.62     14.61 o 
  -9  12   1       79.46      100.19      9.60 o 
  -8  12   1        2.27        0.93      4.55 o 
  -7  12   1      257.89      250.83      9.76 o 
  -6  12   1       81.11       78.75      6.32 o 
  -5  12   1      186.93      175.94     10.78 o 
  -4  12   1     1230.64     1132.23     21.29 o 
  -3  12   1       20.85       13.83      4.16 o 
  -2  12   1        0.30        4.46      3.52 o 
  -1  12   1        2.44        5.12      3.58 o 
   0  12   1      219.35      211.55     11.91 o 
   1  12   1      318.71      288.69     13.66 o 
   2  12   1       58.22       72.59      8.61 o 
   3  12   1        0.62        6.10      5.35 o 
   4  12   1        9.37        6.96     13.13 o 
 -12  13   1       17.47       13.71      9.31 o 
 -11  13   1      222.92      237.49     14.97 o 
 -10  13   1      181.89      147.97     21.72 o 
  -9  13   1       11.16        9.52      5.39 o 
  -8  13   1      105.26       80.18      9.15 o 
  -7  13   1        5.07        3.39      5.50 o 
  -6  13   1       20.82       22.15      4.16 o 
  -5  13   1      444.14      397.74     12.39 o 
  -4  13   1       57.26       47.65      5.62 o 
  -3  13   1        2.30        2.93      3.84 o 
  -2  13   1      836.61      783.20     18.00 o 
  -1  13   1       13.38       13.34      6.00 o 
   0  13   1      110.22      134.37     10.60 o 
   1  13   1       52.33       32.30      7.48 o 
   2  13   1      170.88      186.15     12.95 o 
   3  13   1        2.17        7.96      9.15 o 
 -11  14   1      121.35      119.16     12.00 o 
 -10  14   1      529.21      564.10     21.90 o 
  -9  14   1        0.74        1.19      5.20 o 
  -8  14   1      511.44      420.11     17.79 o 
  -7  14   1        0.85       -3.35      4.80 o 
  -6  14   1        4.46       -1.80      3.82 o 
  -5  14   1      139.86      145.47      8.52 o 
  -4  14   1        5.61        8.45      3.99 o 
  -3  14   1      142.73      142.98      8.47 o 
  -2  14   1      156.84      148.16     10.98 o 
  -1  14   1      197.58      221.95     21.96 o 
   0  14   1       92.33       95.90     10.21 o 
   1  14   1        5.78       -0.03      5.57 o 
  -9  15   1       12.40       17.26      6.38 o 
  -8  15   1       12.80        2.69      6.84 o 
  -7  15   1       15.39       13.04      6.40 o 
  -6  15   1       13.00       11.37      4.80 o 
  -5  15   1       18.47       20.63      5.88 o 
  -4  15   1       32.15       24.23      4.89 o 
  -3  15   1       32.11       22.76      6.66 o 
  -2  15   1       19.62       29.67      7.52 o 
  -1  15   1       14.82       34.66      8.00 o 
   2 -16   2        8.46        4.90      6.23 o 
   3 -16   2      401.34      420.37     14.31 o 
   4 -16   2        3.10        9.84      5.01 o 
   5 -16   2       25.49       40.84      6.43 o 
   6 -16   2      164.10      174.91     12.45 o 
   7 -16   2      129.94      134.62      9.42 o 
  -1 -15   2      177.10      186.40     24.19 o 
   0 -15   2        2.14        1.21      5.53 o 
   1 -15   2        6.39        3.69      6.21 o 
   2 -15   2       15.37       25.88      5.30 o 
   3 -15   2       92.62       95.00      7.74 o 
   4 -15   2        0.13        2.21      4.05 o 
   5 -15   2       63.48       59.24      6.65 o 
   6 -15   2        0.00       -3.67      3.91 o 
   7 -15   2       85.62       72.28      7.18 o 
   8 -15   2       33.29       26.50     18.22 o 
   9 -15   2        0.62        3.16      5.77 o 
  -3 -14   2      204.47      200.51     13.84 o 
  -2 -14   2      236.86      258.06     14.24 o 
  -1 -14   2      135.41      139.76     11.18 o 
   0 -14   2      115.79      117.20     11.78 o 
   1 -14   2       10.49       13.25      4.45 o 
   2 -14   2        3.85       -3.28      3.55 o 
   3 -14   2       25.93       17.46      4.50 o 
   4 -14   2      160.08      135.09      9.72 o 
   5 -14   2      709.38      689.09     17.27 o 
   6 -14   2        0.28        2.89      4.04 o 
   7 -14   2        5.98       -0.11      6.74 o 
   8 -14   2       36.57       30.60      5.70 o 
   9 -14   2       71.97       75.32     19.17 o 
  10 -14   2      286.68      312.60     19.02 o 
  -4 -13   2       24.77       19.21     12.33 o 
  -3 -13   2      144.40      136.90     11.42 o 
  -2 -13   2      191.66      196.52     12.76 o 
  -1 -13   2       19.43       21.84      6.01 o 
   0 -13   2       21.71       16.53      4.36 o 
   1 -13   2      136.51      148.44      8.25 o 
   2 -13   2        0.27        3.12      3.66 o 
   3 -13   2      115.43       91.99      9.42 o 
   4 -13   2       58.00       54.36      5.86 o 
   5 -13   2        0.30       -0.72      3.60 o 
   6 -13   2      391.43      371.10     12.20 o 
   7 -13   2      181.13      188.13     17.26 o 
   8 -13   2       26.58       20.87      4.85 o 
   9 -13   2        4.35        4.69      9.39 o 
  10 -13   2       10.08       10.17      6.00 o 
  11 -13   2        1.92        4.79      5.81 o 
  -6 -12   2        1.07        7.54      5.69 o 
  -5 -12   2        1.13        7.37      6.11 o 
  -4 -12   2        4.59       -1.43      4.73 o 
  -3 -12   2       36.72       35.45      6.47 o 
  -2 -12   2       10.69        7.00      5.34 o 
  -1 -12   2      432.33      409.10     15.61 o 
   0 -12   2      910.74      862.08     19.82 o 
   1 -12   2      861.75      831.56     24.13 o 
   2 -12   2       42.97       57.14      5.57 o 
   3 -12   2        9.96        6.33      3.78 o 
   4 -12   2      347.70      350.31     11.15 o 
   5 -12   2      179.60      150.90      9.88 o 
   6 -12   2      805.38      760.57     20.71 o 
   7 -12   2      176.83      162.11      8.31 o 
   8 -12   2       41.03       29.75      5.16 o 
   9 -12   2      105.85       90.83      9.16 o 
  10 -12   2      194.25      221.90     24.82 o 
  11 -12   2       11.28       23.51      6.97 o 
  12 -12   2      134.39      140.28     12.49 o 
  -7 -11   2       22.94       28.12      7.11 o 
  -6 -11   2       44.58       58.04     12.01 o 
  -5 -11   2       45.45       38.31      7.42 o 
  -4 -11   2       56.52       53.69      8.51 o 
  -3 -11   2      234.01      261.01     12.95 o 
  -2 -11   2       14.13       13.45      6.37 o 
  -1 -11   2      288.18      287.71      9.76 o 
   0 -11   2      101.72       97.18      6.32 o 
   1 -11   2      441.35      408.45     11.42 o 
   2 -11   2      442.27      440.39     13.97 o 
   3 -11   2      200.25      197.62      8.31 o 
   4 -11   2      360.06      354.39     10.92 o 
   5 -11   2     1710.42     1553.42     23.29 o 
   6 -11   2      666.51      673.25     16.28 o 
   7 -11   2       58.13       65.34      6.92 o 
   8 -11   2       34.95       53.56      5.59 o 
   9 -11   2       56.74       56.36      5.74 o 
  10 -11   2       74.04       67.26     15.91 o 
  11 -11   2      847.01      841.63     25.28 o 
  12 -11   2        2.11        1.16      5.35 o 
  -8 -10   2       12.52        4.74      5.66 o 
  -7 -10   2      872.61      859.39     19.98 o 
  -6 -10   2      270.38      295.97     10.90 o 
  -5 -10   2      178.35      180.16     12.11 o 
  -4 -10   2      191.06      196.41     11.37 o 
  -3 -10   2       30.84       34.92      6.25 o 
  -2 -10   2      747.21      722.15     16.98 o 
  -1 -10   2      249.62      248.00      8.91 o 
   0 -10   2      327.91      313.63      9.47 o 
   1 -10   2     1182.85     1115.80     19.42 o 
   2 -10   2      552.90      587.11     13.26 o 
   3 -10   2      231.65      237.84     11.79 o 
   4 -10   2      150.17      146.02      6.82 o 
   5 -10   2        4.07        8.78      3.51 o 
   6 -10   2      776.21      784.78     16.30 o 
   7 -10   2      331.79      308.51     10.23 o 
   8 -10   2      465.60      453.17     19.62 o 
   9 -10   2       33.65       28.44      4.83 o 
  10 -10   2      115.81      110.31      9.48 o 
  11 -10   2        8.92       10.41      6.76 o 
  12 -10   2       77.64       96.96     12.09 o 
  13 -10   2        0.01       -3.12      5.25 o 
  -9  -9   2        0.21       -0.41      5.15 o 
  -8  -9   2       31.85       17.62      4.92 o 
  -7  -9   2       23.99       31.23      5.25 o 
  -6  -9   2      219.44      233.39      9.89 o 
  -5  -9   2      475.05      437.76     17.10 o 
  -4  -9   2       48.45       50.30      4.88 o 
  -3  -9   2      118.32      117.50      6.04 o 
  -2  -9   2      146.25      169.45      5.49 o 
  -1  -9   2        2.33        3.60      1.85 o 
   0  -9   2        9.28       11.55      2.23 o 
   1  -9   2      987.59      940.68     16.74 o 
   2  -9   2       24.37       25.37      3.64 o 
   3  -9   2      129.54      135.94      6.21 o 
   4  -9   2      103.03      113.94      5.95 o 
   5  -9   2      325.12      320.65     10.13 o 
   6  -9   2      303.04      286.64      9.12 o 
   7  -9   2     3744.30     3713.60     47.94 o 
   8  -9   2     2761.54     2765.72     38.40 o 
   9  -9   2      145.87      167.78     12.06 o 
  10  -9   2      161.19      163.94     10.82 o 
  11  -9   2      129.73      119.63      9.88 o 
  12  -9   2      475.47      458.75     18.03 o 
  13  -9   2      999.91     1048.58     28.87 o 
  -9  -8   2       28.76       31.12      5.52 o 
  -8  -8   2      296.87      292.17     11.71 o 
  -7  -8   2        1.98        9.03      3.86 o 
  -6  -8   2       43.57       42.76      5.00 o 
  -5  -8   2     2405.75     2366.36     34.14 o 
  -4  -8   2      273.18      293.09     16.35 o 
  -3  -8   2      276.81      255.39      6.46 o 
  -2  -8   2      156.76      163.47      5.55 o 
  -1  -8   2     1534.66     1552.15     18.82 o 
   0  -8   2      247.40      236.21      6.43 o 
   1  -8   2      193.55      182.72      6.49 o 
   2  -8   2       54.74       45.12      4.67 o 
   3  -8   2      823.94      778.90     14.34 o 
   4  -8   2     1009.06     1080.62     18.87 o 
   5  -8   2        9.14       12.98      2.11 o 
   6  -8   2      146.41      125.22      4.71 o 
   7  -8   2       43.37       43.78      6.41 o 
   8  -8   2     1912.11     1915.14     24.38 o 
   9  -8   2     1000.96      995.41     16.06 o 
  10  -8   2       33.47       38.26      4.09 o 
  11  -8   2        5.86        5.90      3.79 o 
  12  -8   2       74.71       79.71      6.88 o 
  13  -8   2       34.15       51.98      6.47 o 
 -10  -7   2        0.86        0.37      3.95 o 
  -9  -7   2       31.81       32.46      5.29 o 
  -8  -7   2       15.70       18.01      4.25 o 
  -7  -7   2       17.01       28.53      5.09 o 
  -6  -7   2      226.77      226.96      8.63 o 
  -5  -7   2        2.57        5.97      2.93 o 
  -4  -7   2       56.03       52.01      4.20 o 
  -3  -7   2      704.55      723.27     16.01 o 
  -2  -7   2      557.50      541.16      8.97 o 
  -1  -7   2      435.83      526.91      8.82 o 
   0  -7   2       48.14       62.87      2.72 o 
   1  -7   2       33.38       25.11      3.94 o 
   2  -7   2        2.52       -0.22      2.29 o 
   3  -7   2       85.89      104.68      5.10 o 
   4  -7   2     1763.32     1729.53     26.84 o 
   5  -7   2      500.67      519.45      8.91 o 
   6  -7   2       27.89       32.82      2.94 o 
   7  -7   2       81.95       74.39      4.06 o 
   8  -7   2        6.98        9.06      2.80 o 
   9  -7   2     1351.02     1331.71     24.55 o 
  10  -7   2      657.26      664.22     13.51 o 
  11  -7   2      110.92      114.09      7.38 o 
  12  -7   2        3.78        0.88      3.65 o 
  13  -7   2       88.10       97.37     10.06 o 
 -11  -6   2        4.29        5.11      4.26 o 
 -10  -6   2      223.90      216.66     10.03 o 
  -9  -6   2      503.75      502.49     14.20 o 
  -8  -6   2        7.78        6.53      3.50 o 
  -7  -6   2       89.62       89.26      6.11 o 
  -6  -6   2     1753.84     1729.58     26.60 o 
  -5  -6   2      169.28      185.07      7.65 o 
  -4  -6   2        8.48       16.63      2.24 o 
  -3  -6   2     2003.54     1770.70     20.48 o 
  -2  -6   2     3646.87     3616.23     36.64 o 
  -1  -6   2     1543.63     1739.25     19.39 o 
   0  -6   2      353.25      447.77      6.85 o 
   1  -6   2     2365.65     2391.00     39.33 o 
   2  -6   2     1026.57     1016.46     15.52 o 
   3  -6   2      361.13      334.03      8.73 o 
   4  -6   2     1044.03     1035.10     16.97 o 
   5  -6   2      407.23      398.49      7.51 o 
   6  -6   2      959.25     1014.69     14.22 o 
   7  -6   2       33.48       55.85      3.67 o 
   8  -6   2      141.63      149.26      6.04 o 
   9  -6   2     2032.46     2063.99     26.11 o 
  10  -6   2       32.16       35.52      4.04 o 
  11  -6   2      456.35      444.60     12.75 o 
  12  -6   2        6.37        9.21      5.23 o 
  13  -6   2        1.33        8.84      5.73 o 
 -11  -5   2        0.20       -3.68      3.68 o 
 -10  -5   2       26.99       13.51      4.16 o 
  -9  -5   2        5.62        7.29      3.46 o 
  -8  -5   2      251.96      254.05      9.31 o 
  -7  -5   2      215.92      212.74      8.18 o 
  -6  -5   2      366.50      391.80     10.24 o 
  -5  -5   2        5.25        7.88      2.16 o 
  -4  -5   2       77.97       82.84      3.47 o 
  -3  -5   2      313.53      383.52      6.84 o 
  -2  -5   2      642.11      660.46      9.35 o 
  -1  -5   2     1031.14     1057.90     12.65 o 
   0  -5   2      698.40      731.13     10.73 o 
   1  -5   2     5629.87     6022.50     66.11 o 
   2  -5   2        2.88        6.63      1.09 o 
   3  -5   2      478.27      433.29      8.27 o 
   4  -5   2      331.96      296.53      5.97 o 
   5  -5   2      140.25      148.25      6.30 o 
   6  -5   2     3698.35     3639.49     37.97 o 
   7  -5   2     1181.07     1172.27     16.19 o 
   8  -5   2     1023.25     1037.83     18.21 o 
   9  -5   2      286.40      271.55      7.66 o 
  10  -5   2      104.72      104.27      5.48 o 
  11  -5   2      151.00      149.22      7.81 o 
  12  -5   2      268.54      277.98     16.79 o 
  13  -5   2      203.62      234.60     13.48 o 
 -12  -4   2        0.18       -3.39      4.77 o 
 -11  -4   2      213.77      185.60      9.43 o 
 -10  -4   2      466.38      485.83     13.73 o 
  -9  -4   2      403.49      411.31     11.98 o 
  -8  -4   2      364.21      376.94     10.88 o 
  -7  -4   2      867.57      797.19     15.77 o 
  -6  -4   2        0.36       -1.70      2.08 o 
  -5  -4   2     2184.73     2201.34     29.34 o 
  -4  -4   2     5495.09     5512.17     53.25 o 
  -3  -4   2      234.08      322.22      5.88 o 
  -2  -4   2      848.08      945.89     11.49 o 
  -1  -4   2     5575.20     5520.88     51.78 o 
   0  -4   2     2979.44     2935.35     28.78 o 
   1  -4   2      345.35      389.87      6.61 o 
   2  -4   2      685.97      842.61     10.15 o 
   3  -4   2     4038.62     3974.32     38.70 o 
   4  -4   2        1.04        0.10      1.51 o 
   5  -4   2      294.15      284.63      6.15 o 
   6  -4   2     1395.67     1401.46     17.68 o 
   7  -4   2       37.23       40.98      5.01 o 
   8  -4   2     1059.94     1114.74     16.17 o 
   9  -4   2        0.87        2.26      2.57 o 
  10  -4   2        0.26        0.77      2.61 o 
  11  -4   2      220.05      228.35      9.26 o 
  12  -4   2        1.98        6.88      5.34 o 
  13  -4   2      204.05      160.25     12.08 o 
 -12  -3   2        4.39        7.76      8.83 o 
 -11  -3   2       77.57       82.29      6.66 o 
 -10  -3   2        3.33        1.20      3.16 o 
  -9  -3   2      110.15      105.96      6.43 o 
  -8  -3   2      320.64      334.44     11.34 o 
  -7  -3   2       77.29       86.86      5.16 o 
  -6  -3   2     1105.41     1080.81     22.99 o 
  -5  -3   2      429.12      421.87      9.39 o 
  -4  -3   2      492.30      502.47      9.07 o 
  -3  -3   2      618.99      669.42      9.80 o 
  -2  -3   2     4118.89     4169.22     39.68 o 
  -1  -3   2      167.71      126.78      3.02 o 
   0  -3   2     7625.00     7778.70     71.34 o 
   1  -3   2       29.74       39.08      2.14 o 
   2  -3   2      195.82      202.75      4.30 o 
   3  -3   2      891.95      821.34     10.39 o 
   4  -3   2      473.94      576.76      8.84 o 
   5  -3   2     1267.64     1199.21     15.12 o 
   6  -3   2     4568.92     4677.06     46.96 o 
   7  -3   2      121.28      116.42      4.54 o 
   8  -3   2      790.63      739.54     12.36 o 
   9  -3   2       22.15       18.53      3.03 o 
  10  -3   2      368.64      377.83     11.39 o 
  11  -3   2      229.14      234.20      9.49 o 
  12  -3   2       37.81       30.63      6.90 o 
  13  -3   2       12.86       22.75      6.73 o 
 -13  -2   2      141.72      149.50     12.25 o 
 -12  -2   2       36.56       56.01      9.71 o 
 -11  -2   2       85.15       78.86      6.43 o 
 -10  -2   2       26.63       30.71      4.61 o 
  -9  -2   2       42.09       42.49      4.56 o 
  -8  -2   2      419.32      397.04     10.29 o 
  -7  -2   2      896.45      890.99     18.22 o 
  -6  -2   2       11.92       13.73      1.83 o 
  -5  -2   2      415.84      363.14     12.01 o 
  -4  -2   2      104.62      129.76      4.59 o 
  -3  -2   2     6196.93     6320.22     70.75 o 
  -2  -2   2     6792.37     6998.06     64.21 o 
  -1  -2   2     1625.02     1694.85     16.89 o 
   0  -2   2    50185.13    48659.50    468.27 o 
   1  -2   2     1018.10     1035.99     12.76 o 
   2  -2   2    11910.99    12508.96    113.13 o 
   3  -2   2     2415.17     2724.23     27.37 o 
   4  -2   2       39.09       55.96      2.82 o 
   5  -2   2     2050.91     1914.90     21.56 o 
   6  -2   2      283.01      270.98      6.28 o 
   7  -2   2       57.97       49.71      4.08 o 
   8  -2   2      285.83      287.73      7.25 o 
   9  -2   2      353.90      329.67     10.09 o 
  10  -2   2      213.20      205.28     11.33 o 
  11  -2   2        0.90        2.52      3.75 o 
  12  -2   2       46.76       39.82     14.72 o 
  13  -2   2       32.40       28.50      7.02 o 
 -13  -1   2        0.55       -4.55      4.55 o 
 -12  -1   2      137.13      157.67     11.66 o 
 -11  -1   2      606.18      586.25     25.95 o 
 -10  -1   2       11.30        9.92      3.42 o 
  -9  -1   2      106.59       99.76      5.77 o 
  -8  -1   2       22.89       27.00      4.05 o 
  -7  -1   2      366.58      356.86      7.05 o 
  -6  -1   2     1553.76     1714.09     19.59 o 
  -5  -1   2      284.51      281.42      5.33 o 
  -4  -1   2      783.27      755.92      9.49 o 
  -3  -1   2      236.88      207.48      3.88 o 
  -2  -1   2       82.85      101.77      2.42 o 
  -1  -1   2      599.40      597.22      6.70 o 
   0  -1   2       16.20       14.93      0.90 o 
   1  -1   2      212.86      197.63      3.29 o 
   2  -1   2    14756.96    15021.01    135.21 o 
   3  -1   2      451.64      441.82      6.68 o 
   4  -1   2      174.52      188.77      6.58 o 
   5  -1   2      991.71     1199.13     15.85 o 
   6  -1   2      182.14      172.77      5.41 o 
   7  -1   2       20.46       38.41      3.88 o 
   8  -1   2     1258.28     1209.03     20.75 o 
   9  -1   2       42.42       40.45      4.81 o 
  10  -1   2      515.46      489.90     13.29 o 
  11  -1   2       50.21       49.74      5.79 o 
  12  -1   2      128.21      101.53      9.92 o 
 -14   0   2        1.38       -3.71      4.96 o 
 -13   0   2       92.39       88.20      9.95 o 
 -12   0   2       45.51       35.91      9.79 o 
 -11   0   2      855.34      845.33     41.53 o 
 -10   0   2       21.51       26.15      4.66 o 
  -9   0   2        0.73        1.56      1.99 o 
  -8   0   2      175.30      135.67      5.05 o 
  -7   0   2       38.52       74.69      3.32 o 
  -6   0   2      178.34      178.41      6.03 o 
  -5   0   2     1118.15     1072.72     12.85 o 
  -4   0   2     1859.15     1829.85     21.15 o 
  -3   0   2      353.01      389.24      5.38 o 
  -2   0   2     7319.96     7445.27     78.85 o 
  -1   0   2      266.00      236.90      3.38 o 
   0   0   2       31.99       16.32      0.87 o 
   1   0   2      303.55      400.12      5.30 o 
   2   0   2   114437.52   106982.58   1003.65 o 
   3   0   2       58.66       78.07      2.73 o 
   4   0   2     7447.93     7430.23     97.84 o 
   5   0   2      138.98      188.77      8.04 o 
   6   0   2       55.18       56.35      3.04 o 
   7   0   2      514.12      465.87      8.54 o 
   8   0   2       53.75       51.22      4.89 o 
   9   0   2       10.76       13.01      3.88 o 
  10   0   2      423.65      405.72     13.34 o 
  11   0   2       26.29       30.82      5.03 o 
  12   0   2       38.62       19.21      5.04 o 
 -14   1   2      194.31      199.42     15.99 o 
 -13   1   2      106.58      117.99     10.79 o 
 -12   1   2      228.53      217.92     12.47 o 
 -11   1   2      627.08      604.94     34.37 o 
 -10   1   2      493.32      543.70     10.42 o 
  -9   1   2      505.08      501.87     12.15 o 
  -8   1   2      283.13      293.40      6.57 o 
  -7   1   2      455.80      473.16      8.09 o 
  -6   1   2      890.85      961.93     12.31 o 
  -5   1   2      663.78      750.22      9.68 o 
  -4   1   2      332.45      341.89      5.12 o 
  -3   1   2      322.82      325.79      7.04 o 
  -2   1   2     1295.12     1296.79     13.36 o 
  -1   1   2     3314.32     3364.79     31.56 o 
   0   1   2      402.18      372.58      5.86 o 
   1   1   2     6164.94     6254.81     57.68 o 
   2   1   2      699.94      674.28      8.45 o 
   3   1   2      154.95      146.76      6.43 o 
   4   1   2     3291.76     3279.91     33.19 o 
   5   1   2      140.97      128.33      4.50 o 
   6   1   2      422.11      433.16      7.42 o 
   7   1   2       85.90       91.02      5.73 o 
   8   1   2       50.55       61.59      5.33 o 
   9   1   2       14.97       19.03      4.00 o 
  10   1   2      114.03      111.05     10.77 o 
  11   1   2      128.86      158.44      8.86 o 
  12   1   2        0.81        1.54      3.89 o 
 -14   2   2      144.74      149.66     12.51 o 
 -13   2   2        0.06        4.82      4.94 o 
 -12   2   2        6.33       14.99      7.80 o 
 -11   2   2       77.92       83.92      6.04 o 
 -10   2   2     1456.11     1435.67     26.80 o 
  -9   2   2     2803.62     2707.51     30.39 o 
  -8   2   2       42.75       53.18      3.13 o 
  -7   2   2     1137.90     1111.67     14.26 o 
  -6   2   2      171.42      304.12     10.17 o 
  -5   2   2       49.14       26.84      1.68 o 
  -4   2   2      324.76      295.87      6.30 o 
  -3   2   2      832.14      849.31     12.48 o 
  -2   2   2    11447.46    11754.42    122.78 o 
  -1   2   2     1877.94     1929.05     19.27 o 
   0   2   2     2336.72     2433.47     23.96 o 
   1   2   2        4.24       22.54      2.05 o 
   2   2   2        1.85        3.46      2.14 o 
   3   2   2      795.42      785.99     13.01 o 
   4   2   2    27167.85    27594.64    287.67 o 
   5   2   2      141.95      163.93      6.41 o 
   6   2   2      570.75      556.55     12.44 o 
   7   2   2       49.78       50.34      7.56 o 
   8   2   2        4.20        2.57      3.32 o 
   9   2   2       57.11       52.79      5.61 o 
  10   2   2       34.52       47.94      5.84 o 
  11   2   2       83.79       53.34      6.39 o 
 -14   3   2      290.98      314.52     21.96 o 
 -13   3   2      177.11      211.32     19.89 o 
 -12   3   2      105.52       84.84      8.82 o 
 -11   3   2       93.26      100.88      6.41 o 
 -10   3   2       74.53       77.69      5.59 o 
  -9   3   2      837.41      859.46     12.94 o 
  -8   3   2     1502.01     1595.62     19.36 o 
  -7   3   2     1167.86     1262.06     15.62 o 
  -6   3   2     2028.12     1941.34     21.21 o 
  -5   3   2      405.32      493.94      7.20 o 
  -4   3   2        1.73        0.12      1.47 o 
  -3   3   2      747.44      675.02     10.24 o 
  -2   3   2      917.38      940.39     10.85 o 
  -1   3   2     1742.95     1562.41     16.60 o 
   0   3   2      864.31      926.94     11.06 o 
   1   3   2      563.36      586.71      8.02 o 
   2   3   2     1000.34      919.18     11.33 o 
   3   3   2     2771.33     2789.05     34.69 o 
   4   3   2      615.35      604.66     12.09 o 
   5   3   2       14.15        8.83      2.91 o 
   6   3   2      125.58      133.26      8.45 o 
   7   3   2        1.66        1.66      3.12 o 
   8   3   2      471.27      444.21     12.63 o 
   9   3   2      335.41      333.91     11.58 o 
  10   3   2      204.36      207.73     12.09 o 
  11   3   2       17.80       12.81      4.86 o 
 -14   4   2      366.79      386.42     17.76 o 
 -13   4   2        0.02       -1.81      4.43 o 
 -12   4   2       14.28        5.58      3.69 o 
 -11   4   2      129.87      127.73      9.89 o 
 -10   4   2      210.20      198.32      9.35 o 
  -9   4   2      288.93      297.16      8.75 o 
  -8   4   2     3266.18     3255.53     34.50 o 
  -7   4   2     2031.15     2057.90     23.96 o 
  -6   4   2      770.56      925.88     16.63 o 
  -5   4   2     1476.67     1399.83     16.08 o 
  -4   4   2       14.02        6.78      1.60 o 
  -3   4   2     1256.31     1270.10     14.65 o 
  -2   4   2     4882.28     4960.29     47.43 o 
  -1   4   2       59.83       74.58      2.80 o 
   0   4   2     2936.79     2930.34     29.52 o 
   1   4   2     1619.10     1564.11     22.42 o 
   2   4   2      221.61      199.68      5.05 o 
   3   4   2     2611.17     2523.14     39.23 o 
   4   4   2      213.51      224.45      7.49 o 
   5   4   2       87.52       69.46      5.06 o 
   6   4   2     4277.79     4108.81     52.36 o 
   7   4   2      353.12      307.95     12.72 o 
   8   4   2       75.21       74.80      6.37 o 
   9   4   2      174.13      163.43      8.90 o 
  10   4   2       59.40       52.06      6.40 o 
 -14   5   2      104.45       98.37     10.28 o 
 -13   5   2       87.58      111.57      8.97 o 
 -12   5   2       20.80       16.70      4.35 o 
 -11   5   2        2.19        3.62      3.36 o 
 -10   5   2      220.91      204.56     11.42 o 
  -9   5   2      450.41      443.45     17.45 o 
  -8   5   2      625.39      643.93     10.30 o 
  -7   5   2      322.92      327.14      6.59 o 
  -6   5   2      564.35      631.71      9.49 o 
  -5   5   2      894.66      975.32     18.41 o 
  -4   5   2     7597.76     7606.01     92.47 o 
  -3   5   2     1509.66     1773.55     19.51 o 
  -2   5   2      326.77      274.57      5.41 o 
  -1   5   2     3550.18     3464.25     34.77 o 
   0   5   2      500.87      579.16     15.39 o 
   1   5   2        8.52        4.40      1.68 o 
   2   5   2      135.83      156.47      4.30 o 
   3   5   2       16.25       15.40      1.61 o 
   4   5   2      858.75      817.71     15.73 o 
   5   5   2     1180.42     1114.09     20.04 o 
   6   5   2      464.80      442.42     12.32 o 
   7   5   2       73.61       58.26      5.80 o 
   8   5   2        4.58        7.32      4.12 o 
   9   5   2        7.72       17.46      5.79 o 
  10   5   2      366.13      343.92     18.78 o 
 -14   6   2      306.37      309.84     26.97 o 
 -13   6   2      140.28      138.22      8.43 o 
 -12   6   2      382.80      346.19     11.61 o 
 -11   6   2        0.04       -1.45      3.10 o 
 -10   6   2     1058.11     1025.30     19.45 o 
  -9   6   2      234.76      205.94      7.76 o 
  -8   6   2      957.60      967.43     17.52 o 
  -7   6   2      470.24      495.85      9.90 o 
  -6   6   2     2337.10     2369.67     26.04 o 
  -5   6   2       83.58       91.29      3.58 o 
  -4   6   2      497.22      572.97      8.92 o 
  -3   6   2     1204.40     1044.31     21.37 o 
  -2   6   2       82.56       70.23      3.24 o 
  -1   6   2      206.95      193.97      5.62 o 
   0   6   2      423.48      377.64      7.10 o 
   1   6   2      394.85      414.57      7.65 o 
   2   6   2      163.94      149.81      6.82 o 
   3   6   2      719.73      695.69     15.49 o 
   4   6   2       19.15       20.51      3.85 o 
   5   6   2      535.80      565.76     13.82 o 
   6   6   2      121.36      128.86     13.29 o 
   7   6   2       12.06        9.03      4.09 o 
   8   6   2     1455.80     1313.76     43.44 o 
   9   6   2      431.56      348.81     13.00 o 
 -14   7   2       23.00       29.01      5.56 o 
 -13   7   2      209.02      192.65      9.46 o 
 -12   7   2      641.05      651.36     17.68 o 
 -11   7   2       71.53       57.01      5.55 o 
 -10   7   2       26.42       21.26      5.12 o 
  -9   7   2      230.90      251.64      8.77 o 
  -8   7   2        0.21       -0.92      2.04 o 
  -7   7   2      125.68      127.36      7.67 o 
  -6   7   2        0.68        1.95      1.81 o 
  -5   7   2      229.76      214.63     10.63 o 
  -4   7   2      119.54      103.01      3.87 o 
  -3   7   2       31.11       19.86      2.38 o 
  -2   7   2     4512.79     4338.65     43.71 o 
  -1   7   2      641.49      757.98     11.25 o 
   0   7   2       61.54       79.76      6.22 o 
   1   7   2     1218.06     1246.99     16.45 o 
   2   7   2      126.70      112.69      5.92 o 
   3   7   2      271.44      263.58      8.95 o 
   4   7   2        1.59        5.85      3.32 o 
   5   7   2       63.77       74.76      7.73 o 
   6   7   2      319.78      350.81     12.02 o 
   7   7   2      657.78      583.57     15.98 o 
   8   7   2      133.95      128.59      8.73 o 
 -14   8   2       27.68       26.61      5.17 o 
 -13   8   2        2.16        7.08      4.56 o 
 -12   8   2      500.27      530.55     18.38 o 
 -11   8   2       31.86       44.81     10.29 o 
 -10   8   2     1007.54      949.98     18.99 o 
  -9   8   2     1538.26     1506.80     24.72 o 
  -8   8   2      750.99      765.43     12.46 o 
  -7   8   2      772.16      727.32     18.37 o 
  -6   8   2      244.24      253.52      6.35 o 
  -5   8   2      152.75      157.74      5.04 o 
  -4   8   2      990.61     1035.06     26.97 o 
  -3   8   2      165.96      167.89      5.06 o 
  -2   8   2      977.32      936.40     13.30 o 
  -1   8   2       53.60       46.94      4.02 o 
   0   8   2       62.11       49.16      3.41 o 
   1   8   2      246.90      255.28      6.10 o 
   2   8   2      153.45      162.69      7.18 o 
   3   8   2      223.59      229.01      8.78 o 
   4   8   2       45.23       44.59      5.63 o 
   5   8   2      253.11      256.05      9.92 o 
   6   8   2      150.10      150.75      8.66 o 
   7   8   2        2.90        5.90      4.12 o 
   8   8   2        2.44        9.20      4.66 o 
 -14   9   2       56.37       52.58     14.08 o 
 -13   9   2       35.66       37.62     10.50 o 
 -12   9   2      146.43      175.09     20.13 o 
 -11   9   2       91.00       80.73      9.63 o 
 -10   9   2     1686.76     1543.62     28.26 o 
  -9   9   2      386.64      330.52     10.31 o 
  -8   9   2      106.57      108.71      4.97 o 
  -7   9   2       46.35       33.38      4.27 o 
  -6   9   2      212.61      223.32      9.07 o 
  -5   9   2      211.40      208.82      5.98 o 
  -4   9   2      613.93      581.40     11.74 o 
  -3   9   2     2974.13     2826.58     37.28 o 
  -2   9   2     1384.12     1389.44     18.15 o 
  -1   9   2      389.64      319.16      7.44 o 
   0   9   2     1553.53     1487.43     19.57 o 
   1   9   2      212.01      211.71      7.99 o 
   2   9   2       12.69       16.71      3.97 o 
   3   9   2      105.00      120.38      7.04 o 
   4   9   2      234.80      194.36      7.63 o 
   5   9   2      246.35      290.76      9.50 o 
   6   9   2       59.50       60.81      5.71 o 
   7   9   2       36.97       47.05      6.40 o 
 -14  10   2        5.86       -0.74      5.23 o 
 -13  10   2      319.28      327.26     15.97 o 
 -12  10   2        3.33        2.58     12.65 o 
 -11  10   2       61.99       65.59      8.58 o 
 -10  10   2      189.97      171.42     16.63 o 
  -9  10   2      220.57      264.28     13.18 o 
  -8  10   2        6.50        6.74      4.78 o 
  -7  10   2      367.51      326.34     10.08 o 
  -6  10   2      475.40      473.15     11.87 o 
  -5  10   2      168.15      165.75      7.23 o 
  -4  10   2       19.09       24.00      4.00 o 
  -3  10   2      148.45      137.45      6.86 o 
  -2  10   2      407.69      348.79     10.14 o 
  -1  10   2       12.74        7.85      4.15 o 
   0  10   2       61.24       61.15      6.04 o 
   1  10   2      350.00      339.21     10.59 o 
   2  10   2        5.99        5.52      3.54 o 
   3  10   2       15.07        7.16      3.78 o 
   4  10   2       15.08        8.97      5.11 o 
   5  10   2      209.44      214.26     18.21 o 
   6  10   2        1.43        3.85      5.66 o 
 -13  11   2       52.75       56.35      9.11 o 
 -12  11   2      242.00      219.11     14.56 o 
 -11  11   2       45.99       35.87      7.48 o 
 -10  11   2        6.85        2.76      4.76 o 
  -9  11   2      124.35      121.46      9.89 o 
  -8  11   2      200.33      175.88     11.19 o 
  -7  11   2      625.32      596.22     20.08 o 
  -6  11   2       45.89       50.29      5.22 o 
  -5  11   2      110.88       91.56      6.33 o 
  -4  11   2      350.61      357.60     10.80 o 
  -3  11   2       14.85       15.23      4.34 o 
  -2  11   2        2.36        1.37      3.41 o 
  -1  11   2      890.40      871.21     25.47 o 
   0  11   2      519.34      513.19     23.71 o 
   1  11   2      334.96      324.41     27.77 o 
   2  11   2      350.89      403.97     24.66 o 
   3  11   2        1.14        0.36      4.88 o 
   4  11   2       21.84       19.47      6.58 o 
   5  11   2        0.58        0.23      5.14 o 
 -13  12   2       57.70       79.88     14.24 o 
 -12  12   2       35.96       63.36     18.94 o 
 -11  12   2      407.69      356.85     27.61 o 
 -10  12   2       13.02       23.23     10.26 o 
  -9  12   2      452.56      412.06     16.95 o 
  -8  12   2        2.62        4.12      4.93 o 
  -7  12   2      261.63      292.04     12.57 o 
  -6  12   2       71.08       81.04      5.61 o 
  -5  12   2        0.77        2.38      3.39 o 
  -4  12   2      220.76      235.86      9.37 o 
  -3  12   2      141.83      137.98      7.69 o 
  -2  12   2       15.17        6.20      3.61 o 
  -1  12   2      195.88      214.61     11.79 o 
   0  12   2        0.04       -4.32      4.32 o 
   1  12   2      232.85      241.89     13.04 o 
   2  12   2        8.82        0.91      9.87 o 
   3  12   2       48.56       45.25      8.10 o 
 -12  13   2      170.79      204.56     14.52 o 
 -11  13   2       35.66       39.54      8.31 o 
 -10  13   2       34.78       30.89      7.75 o 
  -9  13   2      240.65      228.34     13.71 o 
  -8  13   2       24.30       44.69     12.33 o 
  -7  13   2       77.36       77.63      7.76 o 
  -6  13   2        0.92        0.28      3.84 o 
  -5  13   2      234.73      221.09     11.12 o 
  -4  13   2       25.02       27.42      4.90 o 
  -3  13   2       41.85       41.80      5.94 o 
  -2  13   2        2.05        5.80      4.85 o 
  -1  13   2      345.83      351.82     15.55 o 
   0  13   2      245.33      257.69     17.19 o 
   1  13   2      457.24      493.62     26.10 o 
   2  13   2       21.98       20.82      6.80 o 
 -11  14   2      164.58      179.97     13.84 o 
 -10  14   2      374.85      445.53     22.36 o 
  -9  14   2       64.50       20.22     10.10 o 
  -8  14   2        1.03        3.51      5.60 o 
  -7  14   2      415.95      434.97     18.08 o 
  -6  14   2      187.15      188.32      9.57 o 
  -5  14   2      288.92      300.80     11.50 o 
  -4  14   2       26.37       29.38      5.26 o 
  -3  14   2       20.14       26.71      7.64 o 
  -2  14   2       15.85       23.90      8.27 o 
  -1  14   2      268.60      271.51     23.07 o 
   0  14   2       56.64       55.61     11.46 o 
  -9  15   2       26.91       30.56      7.88 o 
  -8  15   2       57.12       50.72      8.82 o 
  -7  15   2       56.76       63.23     11.38 o 
  -6  15   2        9.19        4.21      4.53 o 
  -5  15   2      150.66      182.47      9.77 o 
  -4  15   2       51.45       42.97      6.24 o 
  -3  15   2      445.96      444.07     18.29 o 
  -2  15   2       40.20       50.90      8.45 o 
   1 -16   3       23.33       14.28      6.80 o 
   2 -16   3       67.83       90.54      7.97 o 
   3 -16   3       17.70        7.95      4.81 o 
   4 -16   3      224.06      254.24     11.35 o 
   5 -16   3       31.37       31.57      5.85 o 
   6 -16   3      277.67      276.39     12.08 o 
   7 -16   3      127.98      139.02      9.44 o 
  -2 -15   3      187.06      158.40     12.71 o 
  -1 -15   3       50.44       53.00      8.65 o 
   0 -15   3       93.65       86.53      9.73 o 
   1 -15   3       21.82       15.33      4.66 o 
   2 -15   3        0.26        3.90      4.12 o 
   3 -15   3      491.45      490.84     14.88 o 
   4 -15   3       12.41       22.10      5.36 o 
   5 -15   3      281.02      296.54     12.40 o 
   6 -15   3      171.55      154.76      9.44 o 
   7 -15   3      333.67      357.24     13.26 o 
   8 -15   3      139.29      134.70      9.05 o 
   9 -15   3      136.82      137.85     12.15 o 
  -3 -14   3        2.89        8.23      6.13 o 
  -2 -14   3       34.38       29.47      7.40 o 
  -1 -14   3      368.99      398.55     22.20 o 
   0 -14   3       31.00       17.91      6.58 o 
   1 -14   3      163.86      186.38      9.41 o 
   2 -14   3        4.84        6.73      4.09 o 
   3 -14   3       29.43       30.04      5.25 o 
   4 -14   3      259.08      260.94     10.66 o 
   5 -14   3       43.89       44.81      6.09 o 
   6 -14   3      224.47      236.24     10.38 o 
   7 -14   3      540.13      505.04     23.45 o 
   8 -14   3      151.02      143.49      9.03 o 
   9 -14   3      148.18      147.41     18.70 o 
  10 -14   3        0.86        8.02      5.89 o 
  -5 -13   3        2.20        0.70      5.44 o 
  -4 -13   3        0.27        1.28      5.31 o 
  -3 -13   3       85.09       81.27      9.22 o 
  -2 -13   3        0.97        3.45      5.46 o 
  -1 -13   3      656.90      626.73     20.26 o 
   0 -13   3      277.89      274.29     10.44 o 
   1 -13   3       90.54       96.36      9.17 o 
   2 -13   3     1399.41     1314.32     24.26 o 
   3 -13   3      868.56      819.89     18.18 o 
   4 -13   3       22.54       22.06      4.87 o 
   5 -13   3      244.10      259.66     10.24 o 
   6 -13   3      558.17      523.41     14.70 o 
   7 -13   3        9.54       18.98      4.66 o 
   8 -13   3      519.96      547.82     30.54 o 
   9 -13   3      130.40      140.79     11.45 o 
  10 -13   3      228.87      261.73     14.68 o 
  11 -13   3      191.76      240.60     14.39 o 
  -6 -12   3        0.27        5.65      6.00 o 
  -5 -12   3      239.63      266.06     14.21 o 
  -4 -12   3        4.58       13.15      9.47 o 
  -3 -12   3       36.56       37.89      7.08 o 
  -2 -12   3       47.95       40.95      6.95 o 
  -1 -12   3        0.61        7.04      4.32 o 
   0 -12   3      562.26      553.89     16.16 o 
   1 -12   3        0.04        1.51      3.58 o 
   2 -12   3      139.11      137.04     16.42 o 
   3 -12   3       11.73       14.97      3.95 o 
   4 -12   3       32.98       32.46      5.02 o 
   5 -12   3      237.59      276.63     10.43 o 
   6 -12   3      192.13      202.81      9.14 o 
   7 -12   3        7.04       11.56      3.97 o 
   8 -12   3       69.01       58.40      8.70 o 
   9 -12   3      182.13      187.80     12.89 o 
  10 -12   3       44.65       43.73     12.25 o 
  11 -12   3      105.07      122.39     11.18 o 
  -7 -11   3       44.27       25.16      9.23 o 
  -6 -11   3      199.72      206.58     28.01 o 
  -5 -11   3       65.33       76.93     14.32 o 
  -4 -11   3       11.96        7.35      4.92 o 
  -3 -11   3      111.85      106.94      9.04 o 
  -2 -11   3        0.08        1.60      3.39 o 
  -1 -11   3      317.04      329.64     12.96 o 
   0 -11   3       45.69       37.58      4.74 o 
   1 -11   3      478.25      412.68     11.59 o 
   2 -11   3       87.85       84.48      7.51 o 
   3 -11   3      776.80      774.36     16.28 o 
   4 -11   3     2470.16     2406.17     34.74 o 
   5 -11   3     3390.69     3184.01     43.35 o 
   6 -11   3       23.50       22.91      4.56 o 
   7 -11   3      688.66      702.99     16.25 o 
   8 -11   3      455.28      458.41     13.24 o 
   9 -11   3      244.73      238.05      9.75 o 
  10 -11   3      177.23      175.90     11.86 o 
  11 -11   3      332.15      361.50     16.31 o 
  12 -11   3       57.98       58.54      8.93 o 
  -8 -10   3       85.26       64.72      7.34 o 
  -7 -10   3       73.85       60.05      6.43 o 
  -6 -10   3       17.02       22.48      4.58 o 
  -5 -10   3      633.82      583.32     14.57 o 
  -4 -10   3      324.03      309.74     13.74 o 
  -3 -10   3      208.79      210.01     12.09 o 
  -2 -10   3      627.86      649.98     14.25 o 
  -1 -10   3       13.52       13.74      3.39 o 
   0 -10   3      140.18      159.55      6.94 o 
   1 -10   3      476.21      434.65     11.20 o 
   2 -10   3      416.80      389.66     10.50 o 
   3 -10   3       15.09        8.27      3.29 o 
   4 -10   3        6.31        5.83      4.78 o 
   5 -10   3       21.10       31.51      4.47 o 
   6 -10   3       15.42       18.88      4.14 o 
   7 -10   3       44.66       48.27      5.38 o 
   8 -10   3       14.98       12.76      4.09 o 
   9 -10   3        3.88        7.13      3.88 o 
  10 -10   3        0.48        1.83      4.66 o 
  11 -10   3      169.44      175.02     11.96 o 
  12 -10   3        5.14       16.15      5.77 o 
  -9  -9   3       71.27       70.40      7.09 o 
  -8  -9   3        2.84        4.21      4.07 o 
  -7  -9   3      213.11      208.70     10.26 o 
  -6  -9   3        0.18       -0.05      3.13 o 
  -5  -9   3      150.33      139.82      7.12 o 
  -4  -9   3       80.61       91.93      5.92 o 
  -3  -9   3      380.21      407.90     12.03 o 
  -2  -9   3       78.29       82.10      4.03 o 
  -1  -9   3      115.03      109.56      4.14 o 
   0  -9   3      465.37      370.42      9.82 o 
   1  -9   3     2391.60     2265.36     31.17 o 
   2  -9   3       29.42       28.74      3.70 o 
   3  -9   3     1274.03     1199.92     19.87 o 
   4  -9   3      816.41      758.68     16.42 o 
   5  -9   3      241.91      257.59      9.69 o 
   6  -9   3     1898.57     1898.82     28.56 o 
   7  -9   3     1801.12     1757.16     27.47 o 
   8  -9   3     1206.59     1186.15     21.63 o 
   9  -9   3       34.38       35.91      5.08 o 
  10  -9   3      194.20      208.67     12.46 o 
  11  -9   3       89.88       86.12      9.16 o 
  12  -9   3      142.11      149.13     16.23 o 
 -10  -8   3      153.93      156.75     15.72 o 
  -9  -8   3       33.33       47.98      6.11 o 
  -8  -8   3       14.64       28.57      6.39 o 
  -7  -8   3       13.82       10.88      3.85 o 
  -6  -8   3      121.22      114.25      6.79 o 
  -5  -8   3        5.94        3.62      3.03 o 
  -4  -8   3        6.52       13.77      5.95 o 
  -3  -8   3     1284.27     1342.77     17.69 o 
  -2  -8   3     1285.08     1324.32     17.09 o 
  -1  -8   3      790.28      725.76     10.90 o 
   0  -8   3      121.14       77.06      2.80 o 
   1  -8   3      319.05      304.44      8.27 o 
   2  -8   3       78.39       73.75      4.61 o 
   3  -8   3     2179.21     2252.38     30.43 o 
   4  -8   3       90.71       86.00      5.08 o 
   5  -8   3      162.62      189.51      5.27 o 
   6  -8   3       61.08       72.56      3.98 o 
   7  -8   3      445.66      443.09     10.98 o 
   8  -8   3        0.91        4.09      2.67 o 
   9  -8   3        1.71        4.49      2.76 o 
  10  -8   3      287.01      272.33      8.41 o 
  11  -8   3      194.87      191.88      9.01 o 
  12  -8   3       49.73       50.83      6.14 o 
  13  -8   3       49.52       40.45      9.47 o 
 -11  -7   3       57.42       59.29     12.92 o 
 -10  -7   3       46.80       41.24      5.86 o 
  -9  -7   3       95.09       97.78      7.20 o 
  -8  -7   3       89.43       96.39      9.44 o 
  -7  -7   3      126.14      121.78      7.64 o 
  -6  -7   3       10.74       10.98      3.83 o 
  -5  -7   3      108.17      119.40      6.16 o 
  -4  -7   3       19.30       36.05      3.93 o 
  -3  -7   3       33.66       19.29      2.47 o 
  -2  -7   3       45.12       45.25      2.87 o 
  -1  -7   3     1066.54     1062.38     14.25 o 
   0  -7   3     2532.92     2553.63     26.96 o 
   1  -7   3      117.32       92.50      4.71 o 
   2  -7   3      614.78      542.36     10.93 o 
   3  -7   3     2790.82     2784.23     47.83 o 
   4  -7   3        6.42        7.46      1.85 o 
   5  -7   3      785.85      833.44     12.35 o 
   6  -7   3     1157.41     1045.73     14.97 o 
   7  -7   3        8.61        3.99      2.42 o 
   8  -7   3     1146.84     1138.81     17.15 o 
   9  -7   3     1263.99     1224.88     18.62 o 
  10  -7   3      735.40      700.40     18.42 o 
  11  -7   3      104.32      115.36      7.44 o 
  12  -7   3       30.82       36.29      7.11 o 
  13  -7   3        1.10        5.69      5.41 o 
 -11  -6   3       31.41       34.09      8.00 o 
 -10  -6   3      103.12      107.74      7.63 o 
  -9  -6   3       62.12       62.42      6.78 o 
  -8  -6   3        2.12       -1.49      2.93 o 
  -7  -6   3       22.33       23.67      4.01 o 
  -6  -6   3     1278.75     1272.51     21.27 o 
  -5  -6   3        0.72       -1.56      2.07 o 
  -4  -6   3      200.13      202.27      5.43 o 
  -3  -6   3      184.06      249.73      5.79 o 
  -2  -6   3       50.74       65.10      3.18 o 
  -1  -6   3     2837.34     3057.93     39.03 o 
   0  -6   3     6985.80     7002.17     66.04 o 
   1  -6   3        0.99       -1.89      1.89 o 
   2  -6   3      212.98      346.57      5.76 o 
   3  -6   3      824.36      761.55     10.51 o 
   4  -6   3      954.57     1054.69     13.82 o 
   5  -6   3     1679.94     1732.49     20.69 o 
   6  -6   3        0.18        1.03      1.94 o 
   7  -6   3       36.15       51.72      4.78 o 
   8  -6   3     1156.18     1150.19     17.11 o 
   9  -6   3       15.93       20.87      3.43 o 
  10  -6   3       24.14       30.30      3.93 o 
  11  -6   3       23.44       30.97      4.18 o 
  12  -6   3      111.09      105.27      9.81 o 
  13  -6   3       36.79       37.44      7.32 o 
 -12  -5   3        0.00       -4.97      4.98 o 
 -11  -5   3      147.46      169.44     10.46 o 
 -10  -5   3      121.95      121.12      7.62 o 
  -9  -5   3      157.16      160.61      8.01 o 
  -8  -5   3      152.50      150.72     12.76 o 
  -7  -5   3      457.58      487.63     11.93 o 
  -6  -5   3        0.05        3.10      2.37 o 
  -5  -5   3       86.38      110.08      4.07 o 
  -4  -5   3       21.79       46.92      3.12 o 
  -3  -5   3      105.25      114.55      4.96 o 
  -2  -5   3     1577.00     1611.81     18.21 o 
  -1  -5   3      592.61      491.95      8.87 o 
   0  -5   3       12.72        7.86      1.33 o 
   1  -5   3      114.85      140.90      3.21 o 
   2  -5   3     1239.51     1100.71     25.78 o 
   3  -5   3        2.19        1.20      1.59 o 
   4  -5   3        3.51       17.51      2.28 o 
   5  -5   3      769.12      748.99     11.32 o 
   6  -5   3      255.57      282.03      7.07 o 
   7  -5   3        2.78        3.66      2.29 o 
   8  -5   3      902.24      830.30     13.83 o 
   9  -5   3       49.90       53.02      4.35 o 
  10  -5   3       63.16       64.32      4.78 o 
  11  -5   3       59.03       42.88      5.46 o 
  12  -5   3      806.03      837.85     24.87 o 
  13  -5   3       85.83       79.98      9.72 o 
 -12  -4   3      276.69      328.90     31.59 o 
 -11  -4   3       95.50      103.48      8.79 o 
 -10  -4   3       22.16       28.70      4.59 o 
  -9  -4   3      377.92      377.63     11.22 o 
  -8  -4   3       18.17       24.06      3.92 o 
  -7  -4   3      182.71      169.02      9.83 o 
  -6  -4   3     1065.53     1039.27     15.09 o 
  -5  -4   3       75.01       68.52      4.09 o 
  -4  -4   3     4641.17     4652.12     45.63 o 
  -3  -4   3      645.62      663.49      9.32 o 
  -2  -4   3     2940.45     3163.85     31.45 o 
  -1  -4   3     2809.47     2646.23     34.15 o 
   0  -4   3     2863.59     2710.44     26.94 o 
   1  -4   3     2360.54     2403.91     24.27 o 
   2  -4   3     5419.67     5406.57     59.50 o 
   3  -4   3       12.73        4.17      1.88 o 
   4  -4   3        2.62        6.58      1.96 o 
   5  -4   3      430.09      380.73      7.47 o 
   6  -4   3      500.28      549.31      9.75 o 
   7  -4   3       21.47       29.58      3.14 o 
   8  -4   3        0.02        0.24      2.32 o 
   9  -4   3      385.14      394.79      9.41 o 
  10  -4   3      204.98      203.87      8.73 o 
  11  -4   3        5.44        9.64      4.01 o 
  12  -4   3       28.65       33.28      7.48 o 
  13  -4   3       98.94      112.14     10.82 o 
 -13  -3   3        0.72       -0.48      5.57 o 
 -12  -3   3        5.13        2.42      4.86 o 
 -11  -3   3        0.95       -0.25      3.90 o 
 -10  -3   3       55.60       57.79      5.59 o 
  -9  -3   3      276.90      279.69      9.46 o 
  -8  -3   3     1011.06      989.87     17.94 o 
  -7  -3   3       39.08       43.10      2.87 o 
  -6  -3   3       10.52       15.67      2.02 o 
  -5  -3   3      633.26      657.13      9.64 o 
  -4  -3   3      410.97      442.78      7.18 o 
  -3  -3   3       28.47       25.91      2.91 o 
  -2  -3   3       66.66       39.94      2.01 o 
  -1  -3   3      433.10      425.93      7.21 o 
   0  -3   3     2191.44     2316.91     27.33 o 
   1  -3   3     1784.81     1741.75     20.69 o 
   2  -3   3     1118.10     1053.31     12.37 o 
   3  -3   3      684.91      749.11     10.12 o 
   4  -3   3        4.98       18.30      2.28 o 
   5  -3   3      507.71      557.48      9.30 o 
   6  -3   3      645.73      703.99     11.26 o 
   7  -3   3      425.63      427.57     11.66 o 
   8  -3   3       33.37       36.09      3.56 o 
   9  -3   3      104.99      122.41      5.58 o 
  10  -3   3       50.44       70.83      6.48 o 
  11  -3   3      405.16      425.73     13.02 o 
  12  -3   3       39.67       39.35      7.59 o 
 -13  -2   3       42.06       47.72      8.37 o 
 -12  -2   3      110.95      114.68     10.29 o 
 -11  -2   3      107.51      114.02      9.69 o 
 -10  -2   3      255.74      240.44     11.33 o 
  -9  -2   3      836.32      820.14     16.29 o 
  -8  -2   3      149.66      153.92      4.89 o 
  -7  -2   3      906.56      793.50     10.33 o 
  -6  -2   3        0.97        2.14      1.45 o 
  -5  -2   3      618.43      544.63      9.26 o 
  -4  -2   3     3398.78     3286.08     32.60 o 
  -3  -2   3      486.81      544.81      7.49 o 
  -2  -2   3    14275.13    14492.38    186.85 o 
  -1  -2   3    12128.06    12384.12    111.85 o 
   0  -2   3     3334.42     3467.02     52.04 o 
   1  -2   3     4051.36     4151.45     39.32 o 
   2  -2   3     8418.33     8449.24     77.71 o 
   3  -2   3       59.44       72.88      3.02 o 
   4  -2   3     1045.94     1020.88     13.16 o 
   5  -2   3     2246.77     2452.04     26.81 o 
   6  -2   3      155.41      177.16      5.31 o 
   7  -2   3      339.14      304.01      7.31 o 
   8  -2   3      241.84      250.28      6.93 o 
   9  -2   3       67.49       69.08      5.69 o 
  10  -2   3       49.56       59.90      6.21 o 
  11  -2   3       96.96       73.49      6.70 o 
  12  -2   3       75.61       90.09      7.57 o 
 -14  -1   3      117.73      124.71     11.82 o 
 -13  -1   3       14.72       15.96      6.13 o 
 -12  -1   3        3.14        3.14      4.69 o 
 -11  -1   3       17.23       17.07      5.11 o 
 -10  -1   3        7.41        9.03      3.17 o 
  -9  -1   3        0.08        0.35      2.24 o 
  -8  -1   3      634.18      641.54     11.87 o 
  -7  -1   3      764.18      761.66     11.20 o 
  -6  -1   3      250.89      251.08      5.41 o 
  -5  -1   3      177.66      187.65      4.29 o 
  -4  -1   3       24.49       36.79      5.45 o 
  -3  -1   3      939.59      882.71     10.34 o 
  -2  -1   3     1365.04     1359.12     14.25 o 
  -1  -1   3     3384.79     3594.67     34.01 o 
   0  -1   3      159.65      195.78      4.31 o 
   1  -1   3     2370.24     2256.39     22.44 o 
   2  -1   3    22421.46    22108.67    199.01 o 
   3  -1   3      551.34      516.01      8.98 o 
   4  -1   3      951.55      960.88     12.58 o 
   5  -1   3     3170.68     3487.36     36.07 o 
   6  -1   3      428.67      434.30      8.28 o 
   7  -1   3      140.97      140.44      5.00 o 
   8  -1   3      696.63      731.20     17.59 o 
   9  -1   3        1.86        4.24      3.30 o 
  10  -1   3        1.99        3.31      3.54 o 
  11  -1   3       30.05       40.02      5.65 o 
  12  -1   3       33.31       34.56      5.80 o 
 -14   0   3       90.46       90.04     16.07 o 
 -13   0   3       14.19       13.76     11.86 o 
 -12   0   3      182.74      211.14     25.22 o 
 -11   0   3       87.32      109.47     12.89 o 
 -10   0   3      191.81      194.73      6.17 o 
  -9   0   3      125.44      130.69      4.82 o 
  -8   0   3     2344.78     2301.99     26.11 o 
  -7   0   3      487.50      521.77     12.04 o 
  -6   0   3       33.88       38.75      2.35 o 
  -5   0   3     7330.43     7320.83     68.39 o 
  -4   0   3      826.56      882.37     11.30 o 
  -3   0   3     1784.56     1737.27     17.82 o 
  -2   0   3       15.00       29.04      2.25 o 
  -1   0   3      725.01      800.95     10.17 o 
   0   0   3      489.23      441.50      7.97 o 
   1   0   3     8417.68     8968.27     94.71 o 
   2   0   3     3716.51     3689.13     53.38 o 
   3   0   3       12.92        5.52      1.71 o 
   4   0   3      574.53      455.10      7.66 o 
   5   0   3      190.74      182.50      4.95 o 
   6   0   3      174.15      174.19      5.02 o 
   7   0   3      539.22      508.24     12.19 o 
   8   0   3        0.02        0.01      3.34 o 
   9   0   3        4.44        3.30      3.37 o 
  10   0   3       62.25       54.51      6.96 o 
  11   0   3        7.49       10.31      4.28 o 
  12   0   3       57.53       54.14     10.96 o 
 -14   1   3       20.70       14.32      6.50 o 
 -13   1   3       12.11        8.94      5.35 o 
 -12   1   3       29.10       24.14      6.18 o 
 -11   1   3        8.60       -1.78      3.98 o 
 -10   1   3      176.16      167.97      7.31 o 
  -9   1   3        2.30        4.77      2.76 o 
  -8   1   3      752.15      726.95     12.34 o 
  -7   1   3       50.14       65.81      3.97 o 
  -6   1   3        2.40       13.71      4.03 o 
  -5   1   3     1739.21     1670.89     29.08 o 
  -4   1   3     1625.63     1638.03     21.03 o 
  -3   1   3     1112.96     1169.68     12.77 o 
  -2   1   3     4817.09     4975.20     53.38 o 
  -1   1   3     3188.61     3262.00     31.18 o 
   0   1   3      811.00      840.99      9.79 o 
   1   1   3      593.61      712.85      8.89 o 
   2   1   3       19.53       13.25      1.55 o 
   3   1   3     1497.03     1362.05     19.32 o 
   4   1   3     6391.35     5994.44     59.21 o 
   5   1   3       57.30       81.17      3.81 o 
   6   1   3      109.75      115.67      6.02 o 
   7   1   3       45.13       54.53      4.95 o 
   8   1   3       60.33       59.29      5.49 o 
   9   1   3       12.01        9.46      3.92 o 
  10   1   3       54.53       71.96      6.58 o 
  11   1   3      123.07      136.54      8.74 o 
 -14   2   3      396.58      434.55     18.76 o 
 -13   2   3       51.02       74.29      8.99 o 
 -12   2   3       20.28       19.49      5.80 o 
 -11   2   3      183.52      157.78      7.52 o 
 -10   2   3       90.47       89.65      9.50 o 
  -9   2   3      812.48      834.87     12.51 o 
  -8   2   3       57.43       74.75      3.24 o 
  -7   2   3      899.56      967.03     17.68 o 
  -6   2   3     7132.33     7502.46     83.06 o 
  -5   2   3      418.41      443.45      8.79 o 
  -4   2   3       66.41       70.61      3.31 o 
  -3   2   3     3687.86     3789.61     36.32 o 
  -2   2   3      199.88      208.70      3.93 o 
  -1   2   3      908.56     1025.83     11.77 o 
   0   2   3      242.10      218.67      4.25 o 
   1   2   3      590.76      600.51     14.49 o 
   2   2   3     1178.31     1209.09     17.89 o 
   3   2   3     3996.35     4137.58     40.93 o 
   4   2   3     2537.92     2608.22     28.66 o 
   5   2   3       80.08       73.96      4.91 o 
   6   2   3     1277.10     1290.80     21.68 o 
   7   2   3      409.06      358.90     10.90 o 
   8   2   3      204.82      219.63      9.20 o 
   9   2   3       45.21       37.73      5.39 o 
  10   2   3       35.15       32.91      5.38 o 
  11   2   3        2.36        2.52      4.14 o 
 -14   3   3      636.89      663.56     26.49 o 
 -13   3   3       22.31       15.97      5.95 o 
 -12   3   3       41.59       27.85      4.75 o 
 -11   3   3       29.94       29.84      4.46 o 
 -10   3   3      120.73      120.31      6.25 o 
  -9   3   3      196.66      235.47     10.00 o 
  -8   3   3     1938.45     1846.54     21.27 o 
  -7   3   3      107.31       88.34      4.64 o 
  -6   3   3     7445.89     7583.91     84.20 o 
  -5   3   3     4721.84     4931.79     56.13 o 
  -4   3   3      167.42      147.83      3.34 o 
  -3   3   3     2192.20     2193.09     22.56 o 
  -2   3   3     4099.94     4039.93     38.93 o 
  -1   3   3      419.65      463.35      6.97 o 
   0   3   3      195.27      209.42      4.52 o 
   1   3   3      544.44      458.05      8.84 o 
   2   3   3      573.23      547.77      8.18 o 
   3   3   3     1192.81     1100.66     13.68 o 
   4   3   3      104.07      111.36      5.42 o 
   5   3   3      286.27      286.87      8.94 o 
   6   3   3      600.98      574.41     13.54 o 
   7   3   3      543.56      525.29     13.62 o 
   8   3   3        5.15        6.62      3.78 o 
   9   3   3       40.20       42.99      7.40 o 
  10   3   3        0.03        2.03      4.09 o 
 -15   4   3      360.64      400.77     18.74 o 
 -14   4   3      312.68      330.81     27.45 o 
 -13   4   3      170.85      166.65      8.67 o 
 -12   4   3      116.82      133.32     12.01 o 
 -11   4   3      101.77      101.22      6.86 o 
 -10   4   3        4.99        1.99      2.91 o 
  -9   4   3      155.41      163.39      6.86 o 
  -8   4   3      374.55      383.77      6.71 o 
  -7   4   3     1595.91     1721.29     24.70 o 
  -6   4   3      664.64      685.50     10.06 o 
  -5   4   3        5.46        9.70      1.63 o 
  -4   4   3     4235.91     4710.26     45.48 o 
  -3   4   3      443.43      524.70      7.80 o 
  -2   4   3       50.58       54.36      2.60 o 
  -1   4   3     1166.90     1201.70     14.46 o 
   0   4   3      990.33     1117.91     19.09 o 
   1   4   3        8.54       10.48      1.87 o 
   2   4   3      118.65      164.58      4.27 o 
   3   4   3       11.55       15.50      1.97 o 
   4   4   3      114.15      122.93      7.67 o 
   5   4   3      538.26      523.98     29.11 o 
   6   4   3      532.52      559.01     13.90 o 
   7   4   3       30.68       38.27      5.17 o 
   8   4   3     1287.21     1200.50     23.42 o 
   9   4   3        8.06        7.54      4.25 o 
  10   4   3        1.84        2.14      4.41 o 
 -15   5   3       84.57       72.35      9.83 o 
 -14   5   3      244.24      224.51     13.63 o 
 -13   5   3       54.87       66.44      8.76 o 
 -12   5   3      384.89      411.00     12.53 o 
 -11   5   3      302.47      295.72     10.10 o 
 -10   5   3      190.68      185.97      7.83 o 
  -9   5   3      681.09      630.05     13.83 o 
  -8   5   3      542.73      486.24      8.10 o 
  -7   5   3       74.22       99.38      3.45 o 
  -6   5   3     3707.79     3564.82     43.39 o 
  -5   5   3      563.91      557.31     11.55 o 
  -4   5   3     2596.21     2665.50     27.90 o 
  -3   5   3     2406.01     2322.29     24.84 o 
  -2   5   3      653.32      769.47     10.78 o 
  -1   5   3      230.85      261.06      5.81 o 
   0   5   3     5566.25     5588.85     55.29 o 
   1   5   3      283.53      335.52     12.70 o 
   2   5   3      191.56      182.31      6.64 o 
   3   5   3      633.78      594.85     12.85 o 
   4   5   3       99.89       96.23      5.95 o 
   5   5   3     1693.36     1600.71     35.02 o 
   6   5   3      205.61      188.36      8.43 o 
   7   5   3      747.01      752.29     17.63 o 
   8   5   3       87.98       58.25      8.29 o 
   9   5   3       13.03       11.84      4.63 o 
 -15   6   3        2.89        4.98      6.14 o 
 -14   6   3        5.34       -0.37      4.56 o 
 -13   6   3     1017.63     1024.99     21.65 o 
 -12   6   3        0.91        5.39      3.32 o 
 -11   6   3      211.46      227.61      9.25 o 
 -10   6   3      381.24      396.55     16.80 o 
  -9   6   3      422.21      404.41     10.95 o 
  -8   6   3       58.24       68.24      5.33 o 
  -7   6   3      112.49      111.71      3.96 o 
  -6   6   3     1687.16     1822.35     21.19 o 
  -5   6   3       98.29      106.46      5.08 o 
  -4   6   3      176.95      180.56      4.83 o 
  -3   6   3      366.02      426.77      7.67 o 
  -2   6   3      927.97     1076.87     14.25 o 
  -1   6   3       41.09       61.69      3.58 o 
   0   6   3      178.61      211.13      5.46 o 
   1   6   3        0.13        0.90      1.73 o 
   2   6   3      204.64      253.50      8.14 o 
   3   6   3       16.17       10.90      3.47 o 
   4   6   3        0.03       -1.48      3.14 o 
   5   6   3       19.73       23.19      5.43 o 
   6   6   3       33.21       31.63      5.08 o 
   7   6   3       88.35       90.42      7.46 o 
   8   6   3       16.32       12.10      4.69 o 
 -14   7   3        3.09       11.43      4.46 o 
 -13   7   3      169.89      155.88      8.84 o 
 -12   7   3       62.68       48.77      8.16 o 
 -11   7   3      425.32      432.65     12.60 o 
 -10   7   3      191.29      187.88      8.15 o 
  -9   7   3      807.85      771.09     15.96 o 
  -8   7   3      331.36      318.27      9.34 o 
  -7   7   3     1460.98     1375.19     17.77 o 
  -6   7   3     1187.60     1113.98     15.05 o 
  -5   7   3      211.99      210.66      5.53 o 
  -4   7   3     2621.26     2677.64     35.62 o 
  -3   7   3      785.61      778.23     11.69 o 
  -2   7   3      900.73      897.47     13.00 o 
  -1   7   3     3139.68     3029.09     32.60 o 
   0   7   3       51.01       71.75      3.72 o 
   1   7   3      416.71      417.18      8.47 o 
   2   7   3      190.22      173.00      7.28 o 
   3   7   3        0.96        1.17      3.06 o 
   4   7   3      172.54      165.56      7.96 o 
   5   7   3       71.42       81.10      6.59 o 
   6   7   3       21.13       28.34      5.09 o 
   7   7   3      328.05      272.67     11.27 o 
   8   7   3       62.57       42.33      6.42 o 
 -14   8   3        0.07        7.44      5.13 o 
 -13   8   3       44.42       50.22      6.13 o 
 -12   8   3       34.66       29.24      5.09 o 
 -11   8   3        0.06        3.44      3.47 o 
 -10   8   3       77.09       63.61      5.61 o 
  -9   8   3     1960.05     1952.91     29.77 o 
  -8   8   3      452.47      425.94     11.20 o 
  -7   8   3      693.73      703.12     20.05 o 
  -6   8   3        1.89        0.31      1.99 o 
  -5   8   3       64.77       67.66      3.76 o 
  -4   8   3      834.55      813.82     17.48 o 
  -3   8   3       50.16       57.93      3.63 o 
  -2   8   3      198.98      200.78      5.75 o 
  -1   8   3      129.56      153.90      5.53 o 
   0   8   3        1.95        0.97      2.20 o 
   1   8   3       33.42       28.96      4.04 o 
   2   8   3      186.24      208.21      8.36 o 
   3   8   3       93.26       90.49      6.42 o 
   4   8   3      194.50      185.30     14.68 o 
   5   8   3       62.33       64.04      6.29 o 
   6   8   3        1.38        2.68      5.89 o 
   7   8   3      260.67      274.61     11.81 o 
 -14   9   3        3.18       13.60      6.52 o 
 -13   9   3       20.51       20.24      6.34 o 
 -12   9   3       93.27       83.22      6.94 o 
 -11   9   3      213.29      206.39     11.25 o 
 -10   9   3       16.52        3.19      4.12 o 
  -9   9   3     1175.74     1093.98     28.09 o 
  -8   9   3        1.70        0.73      2.95 o 
  -7   9   3     2140.28     2076.19     32.13 o 
  -6   9   3      444.80      450.29      9.97 o 
  -5   9   3      589.60      570.85     10.53 o 
  -4   9   3     2041.67     1936.17     23.65 o 
  -3   9   3      206.24      211.78      7.19 o 
  -2   9   3      591.90      589.49     10.69 o 
  -1   9   3        0.46        1.93      3.43 o 
   0   9   3      168.44      197.00      9.81 o 
   1   9   3      688.99      725.91     19.57 o 
   2   9   3        1.04       -2.69      4.20 o 
   3   9   3      271.90      281.45     10.29 o 
   4   9   3       26.46       27.04      5.16 o 
   5   9   3       77.28       82.25      7.23 o 
   6   9   3        9.27       14.23      4.95 o 
 -14  10   3      118.60      102.71     19.57 o 
 -13  10   3      786.39      779.51     25.23 o 
 -12  10   3       10.81       -0.18      5.33 o 
 -11  10   3      150.74      173.18     12.01 o 
 -10  10   3       73.84       98.18     10.90 o 
  -9  10   3       53.24       50.31      7.53 o 
  -8  10   3       53.14       48.86      9.23 o 
  -7  10   3     1839.52     1761.45     27.19 o 
  -6  10   3      269.46      240.66      8.64 o 
  -5  10   3      102.41      109.93      7.43 o 
  -4  10   3        4.47        3.05      3.26 o 
  -3  10   3        3.56        6.33      3.41 o 
  -2  10   3     1144.22     1046.57     19.33 o 
  -1  10   3      974.73     1014.80     33.57 o 
   0  10   3       94.64       82.66      6.47 o 
   1  10   3       43.78       46.32      9.76 o 
   2  10   3        3.62        4.95      3.97 o 
   3  10   3        0.75        4.87      3.78 o 
   4  10   3      201.09      194.51      9.48 o 
   5  10   3       11.24       10.14      4.44 o 
 -13  11   3       15.43        5.61      6.11 o 
 -12  11   3       55.18       54.46      8.71 o 
 -11  11   3       11.63        9.29      5.00 o 
 -10  11   3      109.17      121.27     14.16 o 
  -9  11   3      135.60      157.14     11.08 o 
  -8  11   3        9.17       17.49      5.54 o 
  -7  11   3      620.08      579.45     14.07 o 
  -6  11   3       21.00       26.64      4.62 o 
  -5  11   3      659.57      614.55     14.40 o 
  -4  11   3       50.86       32.53      4.72 o 
  -3  11   3      573.76      574.30     14.02 o 
  -2  11   3     3230.62     3294.87     45.11 o 
  -1  11   3      120.88      105.46     14.16 o 
   0  11   3        7.31        7.01      4.48 o 
   1  11   3       66.01       67.20      8.14 o 
   2  11   3      178.35      206.03     12.42 o 
   3  11   3       98.58      126.38     10.79 o 
   4  11   3        0.92        4.27      5.43 o 
 -13  12   3      105.23      127.43     11.96 o 
 -12  12   3       10.92        4.64      6.68 o 
 -11  12   3      841.95      838.67     25.92 o 
 -10  12   3       18.45        9.68      5.84 o 
  -9  12   3        0.25        4.22      4.89 o 
  -8  12   3      518.07      532.82     19.01 o 
  -7  12   3       11.49       23.44      4.66 o 
  -6  12   3       64.86       58.35      5.14 o 
  -5  12   3      420.50      401.24     13.75 o 
  -4  12   3       41.32       28.24      4.72 o 
  -3  12   3       36.50       38.21      5.16 o 
  -2  12   3       51.90       48.06      5.60 o 
  -1  12   3      100.76       80.59      8.47 o 
   0  12   3        1.00        7.09      5.16 o 
   1  12   3      153.37      190.95     17.03 o 
   2  12   3       15.91       12.99      6.27 o 
   3  12   3       24.60       17.89      6.82 o 
 -12  13   3      183.72      198.65     14.39 o 
 -11  13   3       12.84       19.55      8.67 o 
 -10  13   3       11.83        1.05      6.52 o 
  -9  13   3        0.16        2.83      7.00 o 
  -8  13   3       72.82       87.14     19.81 o 
  -7  13   3        0.10        9.79      5.65 o 
  -6  13   3       47.35       56.30      6.93 o 
  -5  13   3      248.93      233.70     10.01 o 
  -4  13   3       78.32       98.04      7.24 o 
  -3  13   3       49.63       35.67      5.38 o 
  -2  13   3        0.04       -1.48      5.49 o 
  -1  13   3        0.54        1.74      5.26 o 
   0  13   3      962.89     1052.79     38.99 o 
   1  13   3       34.08       14.96      6.32 o 
 -10  14   3       15.40       20.95      7.02 o 
  -9  14   3      942.66      947.98     28.29 o 
  -8  14   3      170.04      194.88     13.44 o 
  -7  14   3        2.19       -4.46      4.46 o 
  -6  14   3      624.09      628.56     16.67 o 
  -5  14   3       20.07       20.99      5.13 o 
  -4  14   3       33.08       32.35      5.51 o 
  -3  14   3       32.36       39.43      7.46 o 
  -2  14   3       41.65       47.46     12.81 o 
  -1  14   3        5.86       -5.08      5.08 o 
  -8  15   3        2.58       -4.91      4.91 o 
  -7  15   3        0.07       -2.01     10.18 o 
  -6  15   3       65.12       59.07      9.05 o 
  -5  15   3       53.53       88.09     11.84 o 
  -4  15   3       61.47       75.31      9.48 o 
   1 -16   4       20.88       32.24      7.96 o 
   2 -16   4        4.75       10.22      5.00 o 
   3 -16   4       51.13       60.14      6.95 o 
   4 -16   4      122.01      112.61      8.52 o 
   5 -16   4        0.33        0.44      4.90 o 
   6 -16   4        3.11        1.98      4.84 o 
   7 -16   4       66.68       71.33      7.89 o 
  -2 -15   4      537.35      542.15     29.12 o 
  -1 -15   4        2.92       -5.16      5.16 o 
   0 -15   4      108.83      126.47     14.56 o 
   1 -15   4       73.47       77.50      7.26 o 
   2 -15   4       13.63        2.57      5.97 o 
   3 -15   4       12.88       19.46      5.22 o 
   4 -15   4      252.84      242.97     10.86 o 
   5 -15   4        5.89        5.10      4.56 o 
   6 -15   4      137.86      114.41      8.47 o 
   7 -15   4       24.60       22.25      5.71 o 
   8 -15   4       89.33       81.74      7.86 o 
  -4 -14   4        5.98       -0.25      7.56 o 
  -3 -14   4        5.30       25.27      7.09 o 
  -2 -14   4      143.25      146.27     11.48 o 
  -1 -14   4       84.86       82.81      9.28 o 
   0 -14   4       45.76       58.13      6.25 o 
   1 -14   4       21.03       30.56      7.32 o 
   2 -14   4       44.51       54.68     16.79 o 
   3 -14   4      107.91      106.95     14.29 o 
   4 -14   4       28.83       34.64      5.43 o 
   5 -14   4       13.74        5.50      3.75 o 
   6 -14   4       28.72       33.58      5.60 o 
   7 -14   4      203.63      193.44     11.00 o 
   8 -14   4       43.44       43.15      6.28 o 
   9 -14   4      104.11       90.14     16.39 o 
  10 -14   4        2.91        5.28      6.05 o 
  -5 -13   4       59.35       65.44      9.47 o 
  -4 -13   4        0.55       -4.76      4.76 o 
  -3 -13   4       77.95       70.25      9.23 o 
  -2 -13   4      256.81      320.74     14.79 o 
  -1 -13   4      366.90      340.79     11.53 o 
   0 -13   4      913.93      893.98     19.14 o 
   1 -13   4       44.63       40.70      5.50 o 
   2 -13   4       12.74        5.56      4.15 o 
   3 -13   4      231.26      254.38     10.17 o 
   4 -13   4        0.29        5.66      4.07 o 
   5 -13   4       26.95       21.09      4.80 o 
   6 -13   4      436.67      415.49     13.05 o 
   7 -13   4        6.50        3.10      4.03 o 
   8 -13   4      509.14      535.42     18.65 o 
   9 -13   4        0.09       -1.66      4.07 o 
  10 -13   4        7.74       29.16     15.20 o 
  -6 -12   4       11.61       27.91      7.49 o 
  -5 -12   4      308.23      311.02     15.13 o 
  -4 -12   4       71.51       87.42     10.03 o 
  -3 -12   4       68.95       58.46      8.08 o 
  -2 -12   4       38.96       41.72      6.72 o 
  -1 -12   4       70.50       62.71      5.74 o 
   0 -12   4       47.57       57.33      5.65 o 
   1 -12   4       58.42       45.10      8.46 o 
   2 -12   4      521.60      519.72     13.53 o 
   3 -12   4        0.54       -0.49      3.58 o 
   4 -12   4      190.06      198.83      8.97 o 
   5 -12   4        0.79        5.07      4.32 o 
   6 -12   4       49.18       68.89      8.74 o 
   7 -12   4       30.30       30.30      5.23 o 
   8 -12   4      389.98      367.70     12.41 o 
   9 -12   4        3.83        1.99      3.98 o 
  10 -12   4       69.05       77.79     14.64 o 
  11 -12   4       81.61       67.18      9.20 o 
  -7 -11   4       15.84        0.98      5.55 o 
  -6 -11   4      171.37      149.56     40.26 o 
  -5 -11   4      148.56      161.38     11.26 o 
  -4 -11   4       12.21       11.23      5.58 o 
  -3 -11   4      605.30      665.26     20.01 o 
  -2 -11   4        7.81       12.12      3.87 o 
  -1 -11   4      170.23      144.76      9.40 o 
   0 -11   4      228.22      195.68      8.11 o 
   1 -11   4      632.00      569.22     13.63 o 
   2 -11   4     1216.47     1134.84     20.67 o 
   3 -11   4       14.29       14.69      3.88 o 
   4 -11   4      519.67      455.02     17.27 o 
   5 -11   4       10.22        7.52      3.90 o 
   6 -11   4      437.91      412.77     12.27 o 
   7 -11   4      501.56      485.13     13.59 o 
   8 -11   4       99.73      118.00      7.58 o 
   9 -11   4        4.12        5.03      4.03 o 
  10 -11   4      432.32      461.59     42.25 o 
  11 -11   4       17.44       13.36      6.09 o 
  -8 -10   4      495.91      521.97     15.45 o 
  -7 -10   4        9.27        8.60      4.12 o 
  -6 -10   4      171.05      137.71     12.89 o 
  -5 -10   4      403.87      456.19     16.71 o 
  -4 -10   4      502.86      535.47     21.72 o 
  -3 -10   4      576.41      521.72     17.20 o 
  -2 -10   4       84.80       73.58      5.56 o 
  -1 -10   4      247.27      235.65      8.62 o 
   0 -10   4        3.58       11.49      3.41 o 
   1 -10   4      249.69      260.12      8.73 o 
   2 -10   4        4.45       -2.84      2.84 o 
   3 -10   4      447.71      422.46     11.27 o 
   4 -10   4      943.91      957.49     18.21 o 
   5 -10   4       59.70       70.65      6.07 o 
   6 -10   4      149.70      159.51      8.24 o 
   7 -10   4        1.67        3.80      3.81 o 
   8 -10   4      211.08      224.43      9.31 o 
   9 -10   4      150.86      155.61      8.38 o 
  10 -10   4        0.02        4.85      3.99 o 
  11 -10   4       11.46       10.03      6.07 o 
  12 -10   4        1.54       -0.48      5.07 o 
  -9  -9   4       84.96       89.55      7.58 o 
  -8  -9   4        3.37        3.46      3.82 o 
  -7  -9   4      537.98      511.85     14.06 o 
  -6  -9   4      174.63      174.42     11.66 o 
  -5  -9   4       82.37       76.33      5.76 o 
  -4  -9   4      421.04      365.92     10.22 o 
  -3  -9   4      903.70      935.65     14.30 o 
  -2  -9   4        0.27        3.03      2.04 o 
  -1  -9   4      446.26      392.26      7.60 o 
   0  -9   4       61.92       67.37      5.28 o 
   1  -9   4        2.98        6.96      2.97 o 
   2  -9   4      985.84      993.22     19.12 o 
   3  -9   4       12.12       13.46      3.30 o 
   4  -9   4      361.51      352.54      9.98 o 
   5  -9   4       44.28       55.28      4.95 o 
   6  -9   4      181.05      163.82      7.37 o 
   7  -9   4      289.55      264.49     11.06 o 
   8  -9   4      236.47      223.16      9.17 o 
   9  -9   4     1908.81     1888.13     30.35 o 
  10  -9   4      250.93      270.27     14.04 o 
  11  -9   4        0.78        5.67      5.01 o 
  12  -9   4      123.29      177.39     12.30 o 
 -10  -8   4        0.05       -1.06      4.02 o 
  -9  -8   4      429.57      452.53     13.88 o 
  -8  -8   4       11.09       14.28      4.20 o 
  -7  -8   4      463.46      484.62     13.19 o 
  -6  -8   4      731.20      704.21     15.63 o 
  -5  -8   4       94.54       93.56      7.54 o 
  -4  -8   4      216.19      206.24      6.21 o 
  -3  -8   4     2566.74     2618.28     29.44 o 
  -2  -8   4       39.87       31.09      4.80 o 
  -1  -8   4      219.85      141.63      4.37 o 
   0  -8   4       98.57      114.70      3.50 o 
   1  -8   4        0.39        5.33      2.63 o 
   2  -8   4       44.67       48.67      4.05 o 
   3  -8   4       24.53       27.79      3.58 o 
   4  -8   4      445.39      475.01     11.17 o 
   5  -8   4      840.33      840.23     12.77 o 
   6  -8   4      840.91      901.41     13.96 o 
   7  -8   4       21.87       35.61      5.67 o 
   8  -8   4      195.54      190.28      7.95 o 
   9  -8   4        0.27       -0.55      2.73 o 
  10  -8   4        0.32        8.17      3.28 o 
  11  -8   4       22.89       20.25      4.68 o 
  12  -8   4       92.10      111.83      7.94 o 
 -11  -7   4        4.78        9.87      4.47 o 
 -10  -7   4       63.10       53.58      8.65 o 
  -9  -7   4       36.93       39.30      5.48 o 
  -8  -7   4       57.10       76.45      6.17 o 
  -7  -7   4      391.44      376.40     11.43 o 
  -6  -7   4       51.72       52.91      9.36 o 
  -5  -7   4      218.22      264.83      6.86 o 
  -4  -7   4     1913.16     1977.85     23.47 o 
  -3  -7   4        2.24        5.16      2.11 o 
  -2  -7   4      350.38      341.86      7.14 o 
  -1  -7   4      281.72      242.74      6.04 o 
   0  -7   4      856.78      954.50     14.86 o 
   1  -7   4      144.26      228.02      6.97 o 
   2  -7   4        7.70       21.76      3.43 o 
   3  -7   4     1955.81     1994.40     21.70 o 
   4  -7   4     2241.16     2279.08     25.56 o 
   5  -7   4       91.96      103.78      4.32 o 
   6  -7   4       13.87       20.14      2.90 o 
   7  -7   4      197.76      195.56      6.39 o 
   8  -7   4      502.45      490.67     10.55 o 
   9  -7   4        0.16        0.30      2.92 o 
  10  -7   4       70.13       76.65      5.35 o 
  11  -7   4     1036.46     1069.75     18.52 o 
  12  -7   4      240.85      281.02     14.25 o 
 -11  -6   4        1.79        3.15      3.78 o 
 -10  -6   4       92.19      108.45     13.11 o 
  -9  -6   4       32.91       35.11      5.35 o 
  -8  -6   4      285.45      296.91     10.06 o 
  -7  -6   4     1323.46     1267.20     21.78 o 
  -6  -6   4       15.53       16.78      3.33 o 
  -5  -6   4      232.56      199.77      6.84 o 
  -4  -6   4     2242.09     2130.14     24.28 o 
  -3  -6   4      124.25      155.56      4.64 o 
  -2  -6   4     2754.55     2472.57     26.55 o 
  -1  -6   4     1034.34      982.05     15.69 o 
   0  -6   4      143.19      138.19      4.20 o 
   1  -6   4       41.77       92.85      3.28 o 
   2  -6   4      284.11      292.88      6.66 o 
   3  -6   4       18.26       10.05      3.90 o 
   4  -6   4       15.08        6.95      2.13 o 
   5  -6   4       44.47       47.36      3.34 o 
   6  -6   4      257.82      266.33      8.75 o 
   7  -6   4     1289.36     1294.65     18.22 o 
   8  -6   4      290.61      320.51      8.53 o 
   9  -6   4       67.76       60.60      4.62 o 
  10  -6   4       31.19       37.83      4.23 o 
  11  -6   4        0.06       -2.40      3.56 o 
  12  -6   4        0.13       -0.08      6.60 o 
 -12  -5   4      370.08      390.07     17.60 o 
 -11  -5   4        0.28       -3.52      3.52 o 
 -10  -5   4      449.28      400.01     12.29 o 
  -9  -5   4       44.28       56.01      5.36 o 
  -8  -5   4        4.20       12.95      3.48 o 
  -7  -5   4       29.70       32.18      3.91 o 
  -6  -5   4       40.24       50.08      3.28 o 
  -5  -5   4     1111.79     1093.12     14.71 o 
  -4  -5   4      369.34      387.91      7.36 o 
  -3  -5   4     2687.97     2907.83     30.29 o 
  -2  -5   4     2442.09     2464.99     37.97 o 
  -1  -5   4      517.62      540.48      8.01 o 
   0  -5   4     2959.11     3111.36     31.22 o 
   1  -5   4     1424.86     1415.36     16.14 o 
   2  -5   4     1713.56     1777.69     17.57 o 
   3  -5   4      395.27      436.76      7.64 o 
   4  -5   4      996.62      937.48     12.96 o 
   5  -5   4     2321.71     2195.70     25.19 o 
   6  -5   4      689.91      692.73     11.63 o 
   7  -5   4      194.62      204.60      6.44 o 
   8  -5   4      789.87      792.88     13.80 o 
   9  -5   4      182.58      168.30      6.73 o 
  10  -5   4      342.06      331.52      9.36 o 
  11  -5   4       96.71      113.72      7.68 o 
  12  -5   4       35.86       27.38      6.84 o 
 -13  -4   4       68.43       45.06     23.23 o 
 -12  -4   4       50.14       49.95     17.27 o 
 -11  -4   4      319.98      326.30     20.53 o 
 -10  -4   4       73.04       54.97      5.55 o 
  -9  -4   4       21.12       29.93      4.44 o 
  -8  -4   4      238.18      226.86     14.34 o 
  -7  -4   4      298.10      336.07      8.52 o 
  -6  -4   4     1982.46     2020.58     23.34 o 
  -5  -4   4     2886.95     2775.07     29.65 o 
  -4  -4   4       10.19       18.51      3.19 o 
  -3  -4   4      458.27      516.21      8.04 o 
  -2  -4   4     1362.67     1323.29     19.59 o 
  -1  -4   4      592.11      475.83      7.08 o 
   0  -4   4     8469.32     8179.09    137.41 o 
   1  -4   4     1011.60     1097.55     12.94 o 
   2  -4   4     1474.44     1618.28     20.14 o 
   3  -4   4     1804.11     2050.62     22.48 o 
   4  -4   4        8.36        4.25      5.03 o 
   5  -4   4        1.14        4.38      2.14 o 
   6  -4   4       73.37       70.10      7.17 o 
   7  -4   4      198.07      185.37      6.14 o 
   8  -4   4      111.30      111.54      5.37 o 
   9  -4   4      416.65      388.50      9.59 o 
  10  -4   4        0.91        2.47      3.66 o 
  11  -4   4       59.95       71.24      6.57 o 
  12  -4   4      192.33      221.65     13.21 o 
 -13  -3   4       14.22       13.87      6.23 o 
 -12  -3   4       78.02       63.03      8.55 o 
 -11  -3   4       95.37       79.79      9.31 o 
 -10  -3   4     1209.20     1235.22     24.39 o 
  -9  -3   4      652.00      637.65     14.20 o 
  -8  -3   4      107.23      104.65      4.41 o 
  -7  -3   4      350.82      335.05     10.61 o 
  -6  -3   4      558.94      613.30      9.73 o 
  -5  -3   4      102.10       87.81      3.74 o 
  -4  -3   4     2671.33     2850.05     29.31 o 
  -3  -3   4     2259.33     2413.46     24.98 o 
  -2  -3   4      538.06      530.76     13.46 o 
  -1  -3   4      720.72      696.73      8.86 o 
   0  -3   4     5101.76     5059.02     59.65 o 
   1  -3   4      254.49      260.01      4.77 o 
   2  -3   4      232.85      228.92      4.83 o 
   3  -3   4     3004.71     3022.58     31.02 o 
   4  -3   4     2942.61     2958.45     44.12 o 
   5  -3   4       21.18       22.82      2.71 o 
   6  -3   4       43.87       31.02      3.03 o 
   7  -3   4     1436.01     1325.83     18.31 o 
   8  -3   4        7.07       11.22      2.94 o 
   9  -3   4      149.63      123.60      7.94 o 
  10  -3   4       85.46       94.37      6.87 o 
  11  -3   4        8.92       10.10      4.10 o 
  12  -3   4      107.30      108.84      8.07 o 
 -13  -2   4      118.87      104.17     10.48 o 
 -12  -2   4      185.24      199.96     15.83 o 
 -11  -2   4      105.24       88.49     11.22 o 
 -10  -2   4      180.26      188.61     12.63 o 
  -9  -2   4     1512.60     1533.81     46.73 o 
  -8  -2   4        3.18        1.27      1.85 o 
  -7  -2   4      239.23      246.43      5.90 o 
  -6  -2   4     2875.43     2688.60     28.66 o 
  -5  -2   4     1094.56     1181.63     14.94 o 
  -4  -2   4     2323.00     2361.31     24.60 o 
  -3  -2   4     1295.45     1332.44     14.92 o 
  -2  -2   4     2230.54     2335.25     23.51 o 
  -1  -2   4       83.29       79.64      2.40 o 
   0  -2   4        1.93        2.88      1.98 o 
   1  -2   4     3701.71     3640.48     35.32 o 
   2  -2   4      722.62      807.75     12.31 o 
   3  -2   4     1015.49     1171.87     14.40 o 
   4  -2   4      225.99      226.04      8.61 o 
   5  -2   4      205.58      205.36      5.97 o 
   6  -2   4      441.22      415.71     13.87 o 
   7  -2   4      658.88      673.35     11.80 o 
   8  -2   4      429.91      413.78     11.54 o 
   9  -2   4      286.39      252.07      9.59 o 
  10  -2   4        9.80        8.78      3.97 o 
  11  -2   4       76.92       56.94      8.71 o 
  12  -2   4        1.01       -1.77      7.23 o 
 -14  -1   4      114.60      129.74     11.84 o 
 -13  -1   4       15.13       10.61      5.39 o 
 -12  -1   4       64.60       70.90      8.59 o 
 -11  -1   4      195.69      207.13     22.60 o 
 -10  -1   4     1265.40     1186.91     27.79 o 
  -9  -1   4      640.70      683.13     12.29 o 
  -8  -1   4      248.25      239.76      6.01 o 
  -7  -1   4      852.98      788.95     11.46 o 
  -6  -1   4       52.32       48.65      3.86 o 
  -5  -1   4     3001.40     2995.96     48.13 o 
  -4  -1   4       22.04       28.18      2.51 o 
  -3  -1   4        0.84        0.09      1.56 o 
  -2  -1   4     8189.62     8468.43     77.48 o 
  -1  -1   4     1665.49     1690.61     17.52 o 
   0  -1   4      295.62      344.23      6.61 o 
   1  -1   4     2039.15     1934.34     27.45 o 
   2  -1   4     1243.42     1212.37     14.14 o 
   3  -1   4      682.21      672.71      9.70 o 
   4  -1   4     6574.96     6682.28     64.17 o 
   5  -1   4     2100.25     2000.98     25.49 o 
   6  -1   4     1071.48     1060.10     18.74 o 
   7  -1   4      413.09      376.77     10.63 o 
   8  -1   4      167.57      159.75      7.60 o 
   9  -1   4      335.14      324.55     10.89 o 
  10  -1   4      298.91      270.96     16.04 o 
  11  -1   4        1.14        7.88      4.41 o 
 -14   0   4       25.59       30.02      7.45 o 
 -13   0   4       12.34       14.67      5.80 o 
 -12   0   4      629.25      596.49     20.22 o 
 -11   0   4      266.43      275.44     12.98 o 
 -10   0   4       23.78       41.07      6.38 o 
  -9   0   4      562.95      524.25     13.80 o 
  -8   0   4      445.08      522.63      9.01 o 
  -7   0   4     3300.07     3324.51     56.44 o 
  -6   0   4      402.05      488.09      8.49 o 
  -5   0   4      624.22      632.98      8.69 o 
  -4   0   4     3786.65     3863.93     37.53 o 
  -3   0   4     3165.21     3273.50     37.85 o 
  -2   0   4     8059.57     8584.09     78.54 o 
  -1   0   4    10732.00    11509.69    108.75 o 
   0   0   4       49.02       59.70      2.09 o 
   1   0   4     5284.41     5769.70     66.09 o 
   2   0   4       72.32      100.65      6.04 o 
   3   0   4      959.46      931.42     12.21 o 
   4   0   4     9855.13    10331.47     96.42 o 
   5   0   4      696.35      679.35     10.72 o 
   6   0   4      603.18      585.01     10.11 o 
   7   0   4      150.36      172.41      7.50 o 
   8   0   4       21.16       28.44      5.09 o 
   9   0   4        1.04       -3.11      4.67 o 
  10   0   4       41.01       41.19      5.73 o 
  11   0   4       57.92       54.09      6.55 o 
 -14   1   4      709.94      798.94     26.07 o 
 -13   1   4       38.82       47.64      8.03 o 
 -12   1   4      141.48      159.31     10.91 o 
 -11   1   4      332.61      319.77     10.37 o 
 -10   1   4       32.64       28.72      4.10 o 
  -9   1   4      385.79      381.71     10.24 o 
  -8   1   4     7156.76     7455.60     89.07 o 
  -7   1   4      413.55      423.86      7.10 o 
  -6   1   4      319.51      331.94      6.87 o 
  -5   1   4        9.14       -0.17      1.54 o 
  -4   1   4     1123.06     1060.46     12.26 o 
  -3   1   4     2352.59     2338.50     38.47 o 
  -2   1   4     1925.98     2102.33     21.42 o 
  -1   1   4     2404.88     2337.06     23.55 o 
   0   1   4      750.13      684.28      8.84 o 
   1   1   4        6.95       17.15      3.11 o 
   2   1   4      442.42      393.90     11.62 o 
   3   1   4      549.81      502.58     17.86 o 
   4   1   4       25.97       32.57      3.09 o 
   5   1   4       52.30       52.07      3.10 o 
   6   1   4     1928.60     1792.45     27.28 o 
   7   1   4      557.85      553.82     13.68 o 
   8   1   4      238.54      227.64      9.24 o 
   9   1   4       98.90      107.05      7.41 o 
  10   1   4       28.75       36.19      5.41 o 
  11   1   4       14.60       26.78      7.63 o 
 -15   2   4       13.31        8.88      5.96 o 
 -14   2   4       59.38       45.44     10.26 o 
 -13   2   4      965.09     1018.57     41.93 o 
 -12   2   4      153.33      143.57      7.95 o 
 -11   2   4      101.45       85.07      6.21 o 
 -10   2   4       33.46       29.45      4.10 o 
  -9   2   4       65.70       59.91      4.75 o 
  -8   2   4       85.29       99.68      3.09 o 
  -7   2   4     1142.43     1130.33     18.14 o 
  -6   2   4       81.97       86.24      4.40 o 
  -5   2   4     3388.23     3712.61     43.70 o 
  -4   2   4       32.23       29.95      2.27 o 
  -3   2   4      783.18      797.04      9.96 o 
  -2   2   4      441.51      515.64      7.37 o 
  -1   2   4      622.19      721.41      9.45 o 
   0   2   4      468.34      510.80      8.77 o 
   1   2   4      381.44      441.93      7.14 o 
   2   2   4        1.16       -0.06      1.54 o 
   3   2   4       88.78      146.38      4.26 o 
   4   2   4        0.52        0.21      1.66 o 
   5   2   4      257.20      251.19      8.45 o 
   6   2   4     1170.44     1148.17     20.60 o 
   7   2   4       25.78       23.48      4.40 o 
   8   2   4        1.84        7.81      3.76 o 
   9   2   4      123.60      148.56      8.57 o 
  10   2   4      145.51      154.99     13.88 o 
 -15   3   4        4.57        5.49      5.84 o 
 -14   3   4      133.59      101.33     28.88 o 
 -13   3   4        4.44        0.86      5.97 o 
 -12   3   4     1389.27     1410.62     25.35 o 
 -11   3   4      839.07      790.12     16.99 o 
 -10   3   4       91.37       81.98      8.52 o 
  -9   3   4     1569.93     1500.52     23.80 o 
  -8   3   4      550.63      524.36     13.02 o 
  -7   3   4      155.35      154.28      5.94 o 
  -6   3   4    10323.45    10299.79    112.16 o 
  -5   3   4     1136.16     1087.03     16.53 o 
  -4   3   4        6.42        8.46      1.41 o 
  -3   3   4      249.84      350.98      7.66 o 
  -2   3   4      584.01      477.95      9.92 o 
  -1   3   4     2478.31     2584.89     26.82 o 
   0   3   4      130.69      158.72      4.30 o 
   1   3   4     2087.76     1981.81     21.82 o 
   2   3   4      261.47      247.28      5.41 o 
   3   3   4       19.92       16.70      2.03 o 
   4   3   4     1098.67     1045.44     18.16 o 
   5   3   4      130.57      124.76      6.58 o 
   6   3   4       85.39       85.75      6.32 o 
   7   3   4        2.15        0.23      3.42 o 
   8   3   4       89.23       89.50      9.36 o 
   9   3   4      104.32      102.92      7.77 o 
  10   3   4       56.01       41.32      9.31 o 
 -15   4   4       77.10       87.15     10.66 o 
 -14   4   4       64.67       86.81     14.40 o 
 -13   4   4      159.26      135.66      8.09 o 
 -12   4   4      620.95      581.19     14.97 o 
 -11   4   4     1126.63     1095.61     20.84 o 
 -10   4   4      409.73      452.06     12.42 o 
  -9   4   4       52.45       42.42      4.40 o 
  -8   4   4        0.25        1.75      2.27 o 
  -7   4   4       10.71       11.25      2.88 o 
  -6   4   4       19.39       20.32      2.94 o 
  -5   4   4     2244.51     2547.92     26.79 o 
  -4   4   4      829.85      838.64     11.15 o 
  -3   4   4      192.62      178.29      4.52 o 
  -2   4   4      177.34      229.40      5.19 o 
  -1   4   4     2763.69     2889.21     30.14 o 
   0   4   4       17.69       11.34      2.02 o 
   1   4   4      163.78      151.04      4.40 o 
   2   4   4       20.00       18.22      2.13 o 
   3   4   4       36.62       25.69      3.65 o 
   4   4   4       42.09       48.38      5.77 o 
   5   4   4      731.78      706.50     15.56 o 
   6   4   4      259.16      260.00      9.77 o 
   7   4   4      347.53      319.69     11.21 o 
   8   4   4      534.92      504.06     14.68 o 
   9   4   4       73.34       98.07      8.02 o 
 -15   5   4       26.79       39.56     10.26 o 
 -14   5   4       10.13        7.42      4.33 o 
 -13   5   4      180.93      203.53      9.60 o 
 -12   5   4      997.32      976.66     20.35 o 
 -11   5   4        1.41        2.99      3.25 o 
 -10   5   4      735.04      719.23     15.74 o 
  -9   5   4      619.70      598.70     14.31 o 
  -8   5   4       29.12       37.20      5.43 o 
  -7   5   4     1159.99     1082.72     18.22 o 
  -6   5   4     1199.20     1179.80     14.87 o 
  -5   5   4      919.33     1104.33     14.14 o 
  -4   5   4    13196.99    13762.94    126.24 o 
  -3   5   4      117.39      166.62      5.17 o 
  -2   5   4      566.02      594.99      9.54 o 
  -1   5   4     1776.01     2081.36     23.56 o 
   0   5   4     1787.53     1676.75     19.93 o 
   1   5   4      115.96      120.01      4.98 o 
   2   5   4       54.02       72.55      3.51 o 
   3   5   4     1103.25     1068.56     18.89 o 
   4   5   4       11.41       18.08      4.09 o 
   5   5   4       45.89       42.57      5.26 o 
   6   5   4      169.28      183.44      8.94 o 
   7   5   4       62.09       46.19      5.93 o 
   8   5   4        4.77        7.10      4.43 o 
   9   5   4        3.22        2.55      4.17 o 
 -15   6   4      264.31      244.86     14.66 o 
 -14   6   4       25.97       26.58      5.29 o 
 -13   6   4      520.79      529.71     15.03 o 
 -12   6   4      431.90      382.48     12.30 o 
 -11   6   4      397.67      363.86     11.61 o 
 -10   6   4      892.33      836.31     23.87 o 
  -9   6   4      394.14      378.03     10.62 o 
  -8   6   4      139.84      137.72      7.07 o 
  -7   6   4      138.25      107.47      3.94 o 
  -6   6   4      764.01      806.59     15.02 o 
  -5   6   4        0.08        1.92      1.69 o 
  -4   6   4       38.17       39.31      3.01 o 
  -3   6   4     1288.12     1387.65     17.43 o 
  -2   6   4      217.53      198.16      5.54 o 
  -1   6   4      139.12      114.76      4.54 o 
   0   6   4       81.59       89.54      4.09 o 
   1   6   4      571.91      557.50      9.87 o 
   2   6   4      101.10      103.70      5.91 o 
   3   6   4      295.69      275.63      9.36 o 
   4   6   4        4.32        0.10      3.32 o 
   5   6   4       63.77       73.93      6.43 o 
   6   6   4       37.33       17.72      4.82 o 
   7   6   4      411.81      428.65     17.10 o 
   8   6   4      221.31      239.60     11.22 o 
 -15   7   4       81.16       89.95      8.10 o 
 -14   7   4       13.46       11.12      4.63 o 
 -13   7   4        0.09       -2.01      5.90 o 
 -12   7   4        2.84       -1.09      5.11 o 
 -11   7   4       12.70       18.66      4.15 o 
 -10   7   4     3615.40     3250.90     44.51 o 
  -9   7   4       13.56       18.21      7.18 o 
  -8   7   4      665.39      608.40     14.58 o 
  -7   7   4      255.49      233.40      6.27 o 
  -6   7   4      372.29      369.34      7.66 o 
  -5   7   4      596.47      488.65      8.98 o 
  -4   7   4       70.38       75.95      3.87 o 
  -3   7   4      316.55      291.53      6.89 o 
  -2   7   4      598.21      573.14     10.61 o 
  -1   7   4      186.49      166.13      5.47 o 
   0   7   4      111.56      100.31      5.60 o 
   1   7   4      331.97      321.81     10.06 o 
   2   7   4      518.59      500.36     12.55 o 
   3   7   4       13.34       13.90      3.79 o 
   4   7   4       88.59       85.70      6.61 o 
   5   7   4       64.20       87.82      7.03 o 
   6   7   4        5.91       13.95      4.57 o 
   7   7   4       40.87       32.97      5.80 o 
 -14   8   4       61.14       61.01      6.74 o 
 -13   8   4      299.85      321.40     16.15 o 
 -12   8   4      146.39      130.49     12.72 o 
 -11   8   4      262.86      285.43     10.42 o 
 -10   8   4      565.25      495.77     13.36 o 
  -9   8   4       57.19       70.37      5.76 o 
  -8   8   4      974.37      929.66     17.80 o 
  -7   8   4        0.03        3.11      2.31 o 
  -6   8   4       28.61       26.50      3.03 o 
  -5   8   4      573.90      584.23     10.45 o 
  -4   8   4       49.92       48.66      3.93 o 
  -3   8   4      115.87      122.86      4.99 o 
  -2   8   4       42.28       29.13      2.83 o 
  -1   8   4     1349.58     1328.20     18.14 o 
   0   8   4       24.07       10.36      2.86 o 
   1   8   4      599.90      628.56     14.19 o 
   2   8   4       23.82       10.27      3.80 o 
   3   8   4       53.88       58.41      5.85 o 
   4   8   4       92.39       79.55      6.72 o 
   5   8   4       20.50       19.30      4.90 o 
   6   8   4      105.32       96.16      7.87 o 
 -14   9   4       24.23       32.74      8.99 o 
 -13   9   4       28.93       33.67      7.16 o 
 -12   9   4       12.95       15.76      4.37 o 
 -11   9   4      122.53      123.73      7.61 o 
 -10   9   4      279.67      280.42     10.13 o 
  -9   9   4      327.05      339.78     12.12 o 
  -8   9   4     2686.94     2552.12     36.47 o 
  -7   9   4        7.21        7.21      2.77 o 
  -6   9   4      467.83      399.44      8.96 o 
  -5   9   4      331.47      294.69      7.54 o 
  -4   9   4      737.29      738.29     21.18 o 
  -3   9   4      109.96      102.42      6.00 o 
  -2   9   4       10.38       25.96      3.67 o 
  -1   9   4      552.66      525.62     10.54 o 
   0   9   4       16.97       16.62      3.91 o 
   1   9   4      533.31      528.49     13.51 o 
   2   9   4      206.54      219.20      9.16 o 
   3   9   4       56.75       32.59      5.31 o 
   4   9   4       87.74       90.85      7.35 o 
   5   9   4       65.31       66.62      6.90 o 
 -14  10   4      909.36      931.75     28.52 o 
 -13  10   4        5.58        1.26      5.10 o 
 -12  10   4      281.79      285.67     18.46 o 
 -11  10   4      675.49      677.07     39.62 o 
 -10  10   4       40.23       33.51      6.75 o 
  -9  10   4       71.68       82.80      8.61 o 
  -8  10   4       68.81       49.63      7.05 o 
  -7  10   4      124.22      118.50      7.34 o 
  -6  10   4      639.78      595.59     13.72 o 
  -5  10   4       29.98       19.76      4.55 o 
  -4  10   4       80.73       81.64      5.90 o 
  -3  10   4        8.47        8.62      2.91 o 
  -2  10   4       15.02        8.55      4.84 o 
  -1  10   4        9.94       14.32      4.00 o 
   0  10   4       96.32       85.33      6.34 o 
   1  10   4      559.80      518.19     14.61 o 
   2  10   4        0.49        1.33      3.27 o 
   3  10   4      574.66      535.72     15.15 o 
   4  10   4      120.96      106.35      8.16 o 
 -13  11   4        1.14       -5.20      5.20 o 
 -12  11   4       57.82       38.58      8.08 o 
 -11  11   4       35.42       34.64      7.19 o 
 -10  11   4       28.01       41.30      7.18 o 
  -9  11   4      125.38      123.26     10.37 o 
  -8  11   4       82.22       72.11     19.41 o 
  -7  11   4      403.59      381.57     15.57 o 
  -6  11   4      214.98      195.56      8.48 o 
  -5  11   4      413.47      429.63     12.08 o 
  -4  11   4       17.50       10.40      3.99 o 
  -3  11   4      589.62      572.70     14.20 o 
  -2  11   4      104.95      115.23     11.71 o 
  -1  11   4       21.29       27.01      5.96 o 
   0  11   4        0.91       -0.28      4.66 o 
   1  11   4      779.27      887.30     34.21 o 
   2  11   4       84.10       86.01      9.50 o 
   3  11   4      224.63      253.45     26.18 o 
 -12  12   4     1024.14     1110.46     31.58 o 
 -11  12   4       65.66       53.08      8.75 o 
 -10  12   4      282.31      251.59     14.22 o 
  -9  12   4      646.37      551.09     45.67 o 
  -8  12   4       15.37        4.03      6.21 o 
  -7  12   4       90.96       89.17      8.93 o 
  -6  12   4       53.33       49.98      4.93 o 
  -5  12   4      758.69      725.16     16.82 o 
  -4  12   4       44.96       32.56      5.17 o 
  -3  12   4       13.33       13.09      4.27 o 
  -2  12   4       17.73       16.20      9.39 o 
  -1  12   4       40.33       51.77      7.63 o 
   0  12   4       23.70       25.49      6.92 o 
   1  12   4        0.09        8.65      6.00 o 
   2  12   4       23.36       11.28      6.45 o 
 -11  13   4        0.09       -6.15      8.99 o 
 -10  13   4        0.06       -4.86      4.86 o 
  -9  13   4      240.85      251.85     14.34 o 
  -8  13   4       63.95      111.87     10.67 o 
  -7  13   4      317.41      283.82     16.47 o 
  -6  13   4        8.24       16.77      4.45 o 
  -5  13   4       64.53       70.75      6.53 o 
  -4  13   4       61.34       57.90      6.14 o 
  -3  13   4      227.89      248.92     13.16 o 
  -2  13   4        0.15       -4.62      4.62 o 
  -1  13   4      240.80      210.53     13.16 o 
   0  13   4      110.90      123.26     11.03 o 
 -10  14   4      477.78      584.61     22.45 o 
  -9  14   4       21.25       35.01      7.93 o 
  -8  14   4        1.85       -2.38      5.01 o 
  -7  14   4       11.99       -4.41      8.12 o 
  -6  14   4       59.79       71.17      9.43 o 
  -5  14   4       44.61       68.37      6.84 o 
  -4  14   4        7.43        8.91      5.60 o 
  -3  14   4      237.85      227.85     13.50 o 
  -2  14   4       57.70       58.30      8.79 o 
   0 -16   5       51.95       77.51     13.21 o 
   1 -16   5       49.66       45.53      6.56 o 
   2 -16   5        5.27        4.45      4.63 o 
   3 -16   5       33.83       48.00      6.72 o 
   4 -16   5        3.15        4.22      4.66 o 
   5 -16   5       79.47       81.30      8.02 o 
   6 -16   5       94.80      121.37      9.91 o 
  -2 -15   5        3.79        3.50      7.00 o 
  -1 -15   5      375.07      369.06     17.50 o 
   0 -15   5       16.31       15.48      5.08 o 
   1 -15   5       73.02       68.56      9.04 o 
   2 -15   5      322.96      319.76     12.30 o 
   3 -15   5        0.52        0.77      4.31 o 
   4 -15   5        2.53        2.11      5.54 o 
   5 -15   5      105.00      108.88     10.51 o 
   6 -15   5       29.87       21.03      5.53 o 
   7 -15   5      461.15      478.48     15.39 o 
   8 -15   5        0.96        3.36      4.53 o 
  -4 -14   5       19.03       16.35     10.58 o 
  -3 -14   5      192.33      231.78     15.91 o 
  -2 -14   5        5.90        1.07      5.50 o 
  -1 -14   5       44.87       37.32      7.40 o 
   0 -14   5       98.01       90.06      7.30 o 
   1 -14   5       19.91       13.84      4.58 o 
   2 -14   5       80.23       90.23      7.38 o 
   3 -14   5       63.39       65.63     12.02 o 
   4 -14   5        4.40       12.49      4.41 o 
   5 -14   5        0.07       -0.62      3.93 o 
   6 -14   5       22.41       20.05      5.11 o 
   7 -14   5      150.33      180.27     20.44 o 
   8 -14   5       17.15       26.80      5.84 o 
   9 -14   5        0.66       -1.17      4.37 o 
  -5 -13   5       36.81       46.33      8.43 o 
  -4 -13   5        3.10        0.38      5.44 o 
  -3 -13   5      376.33      409.00     45.51 o 
  -2 -13   5      111.29      119.85     10.01 o 
  -1 -13   5       88.50       74.91      6.48 o 
   0 -13   5       38.50       27.90      5.04 o 
   1 -13   5     1521.06     1469.72     32.40 o 
   2 -13   5      232.22      204.83      9.29 o 
   3 -13   5      332.55      351.51     11.88 o 
   4 -13   5     1325.87     1318.16     24.59 o 
   5 -13   5      224.98      194.66     11.47 o 
   6 -13   5       73.30       76.25      6.92 o 
   7 -13   5      264.13      260.20     10.89 o 
   8 -13   5      140.85      136.59     12.89 o 
   9 -13   5      602.25      614.47     25.79 o 
  10 -13   5       76.27      125.28     21.72 o 
  -7 -12   5       55.04       61.85     17.58 o 
  -6 -12   5       46.04       80.55     18.62 o 
  -5 -12   5      102.19      104.04      9.92 o 
  -4 -12   5       45.43       56.67      8.11 o 
  -3 -12   5       31.30       34.28     10.34 o 
  -2 -12   5       67.93       69.11      6.11 o 
  -1 -12   5      861.97      839.10     17.95 o 
   0 -12   5        1.13        8.13      3.97 o 
   1 -12   5      563.70      544.88     14.05 o 
   2 -12   5       77.56       84.50      6.55 o 
   3 -12   5       97.38       82.77      6.52 o 
   4 -12   5       30.02       23.19      4.65 o 
   5 -12   5        3.48        6.74      3.92 o 
   6 -12   5      254.47      253.56     13.82 o 
   7 -12   5      212.79      206.14      9.55 o 
   8 -12   5       45.32       68.03      7.26 o 
   9 -12   5       87.19      101.00      7.96 o 
  10 -12   5        7.54       12.04      5.92 o 
  11 -12   5        0.09        1.94      4.88 o 
  -8 -11   5        9.09       10.27      9.23 o 
  -7 -11   5       70.26      101.54     10.58 o 
  -6 -11   5      113.06      106.27      9.74 o 
  -5 -11   5       16.06        8.19      7.80 o 
  -4 -11   5      435.67      415.25     16.06 o 
  -3 -11   5       42.12       42.62      9.75 o 
  -2 -11   5        1.21        9.32      3.66 o 
  -1 -11   5      998.07      995.96     19.23 o 
   0 -11   5      160.69      154.75      7.68 o 
   1 -11   5        6.72        4.95      3.41 o 
   2 -11   5        0.59       -0.77      3.05 o 
   3 -11   5     1201.44     1140.02     20.94 o 
   4 -11   5       67.45       56.12      5.57 o 
   5 -11   5     1339.57     1273.05     22.99 o 
   6 -11   5     2281.56     2284.91     34.65 o 
   7 -11   5     1531.25     1517.93     29.33 o 
   8 -11   5      535.96      571.15     15.13 o 
   9 -11   5      235.27      245.33     11.73 o 
  10 -11   5      541.50      568.83     26.62 o 
  11 -11   5       47.27       63.38      8.63 o 
  -9 -10   5       22.76       35.77     11.38 o 
  -8 -10   5        1.57       12.94      5.87 o 
  -7 -10   5      242.15      267.78     13.92 o 
  -6 -10   5      179.59      194.51     11.63 o 
  -5 -10   5      399.77      419.79     15.61 o 
  -4 -10   5       53.27       56.21     11.78 o 
  -3 -10   5      583.67      581.20     13.62 o 
  -2 -10   5       95.91      104.69      8.29 o 
  -1 -10   5       20.81       25.61      4.21 o 
   0 -10   5     1279.91     1218.29     20.94 o 
   1 -10   5      182.57      156.67      7.10 o 
   2 -10   5      747.61      752.74     15.52 o 
   3 -10   5      724.23      708.41     15.09 o 
   4 -10   5        0.57        2.69      3.40 o 
   5 -10   5       72.53       81.10      6.06 o 
   6 -10   5      254.20      274.34     10.20 o 
   7 -10   5       37.47       38.41      5.25 o 
   8 -10   5       91.90       81.06      6.69 o 
   9 -10   5        0.01        0.65      3.61 o 
  10 -10   5       54.51       52.07      9.67 o 
  11 -10   5       20.13       18.65      6.15 o 
 -10  -9   5       47.54       51.39      6.68 o 
  -9  -9   5      137.88      132.56     10.77 o 
  -8  -9   5       14.75       15.33      4.39 o 
  -7  -9   5       14.21       18.23      4.29 o 
  -6  -9   5      179.28      197.84      8.57 o 
  -5  -9   5       27.79       33.03      4.33 o 
  -4  -9   5      342.64      324.56      8.12 o 
  -3  -9   5      780.49      737.06     12.24 o 
  -2  -9   5      893.96      837.11     12.86 o 
  -1  -9   5      154.09      132.05      6.24 o 
   0  -9   5      927.84      934.32     16.94 o 
   1  -9   5      384.88      368.77     10.01 o 
   2  -9   5     1120.80     1069.21     18.61 o 
   3  -9   5      184.81      175.00      7.09 o 
   4  -9   5        0.18        1.61      2.99 o 
   5  -9   5     2726.42     2706.35     37.31 o 
   6  -9   5      402.44      326.87     10.51 o 
   7  -9   5     1111.43     1092.71     23.10 o 
   8  -9   5      586.62      607.30     29.50 o 
   9  -9   5      369.27      386.51     12.20 o 
  10  -9   5      111.79      131.06      8.18 o 
  11  -9   5      112.27      123.37     10.66 o 
  12  -9   5      326.73      378.51     16.74 o 
 -10  -8   5      228.72      263.52     11.19 o 
  -9  -8   5       61.93       60.68      6.45 o 
  -8  -8   5      848.65      910.56     20.94 o 
  -7  -8   5      181.53      183.37      8.91 o 
  -6  -8   5       33.67       32.60      4.55 o 
  -5  -8   5      144.10      150.07     10.63 o 
  -4  -8   5     1304.15     1350.73     18.26 o 
  -3  -8   5      292.90      291.83      9.18 o 
  -2  -8   5        4.07        0.81      1.82 o 
  -1  -8   5     1350.73     1415.78     17.57 o 
   0  -8   5      144.29      157.81      5.09 o 
   1  -8   5       51.53       38.93      2.31 o 
   2  -8   5      160.87      127.15      3.84 o 
   3  -8   5      414.07      413.97      8.78 o 
   4  -8   5      442.06      411.09     10.96 o 
   5  -8   5       90.49       81.53      4.24 o 
   6  -8   5      321.76      346.67      8.35 o 
   7  -8   5     1474.36     1440.82     20.23 o 
   8  -8   5       22.18       28.85      3.86 o 
   9  -8   5      182.24      169.41      7.06 o 
  10  -8   5      172.19      179.11      7.43 o 
  11  -8   5      100.01      124.84      6.82 o 
  12  -8   5      494.06      537.31     26.10 o 
 -11  -7   5        0.14       -2.74      3.88 o 
 -10  -7   5       10.63        7.86      3.99 o 
  -9  -7   5       19.60       19.63      4.50 o 
  -8  -7   5      218.34      211.81     16.95 o 
  -7  -7   5       22.93       30.17      4.49 o 
  -6  -7   5      349.79      354.05     10.10 o 
  -5  -7   5       45.16       49.31      3.53 o 
  -4  -7   5     1480.86     1582.57     21.48 o 
  -3  -7   5      200.22      170.81      5.27 o 
  -2  -7   5      451.55      439.78      8.05 o 
  -1  -7   5     2419.98     2322.52     25.52 o 
   0  -7   5       68.47       60.82      3.01 o 
   1  -7   5        0.24        0.88      2.60 o 
   2  -7   5     1221.29     1155.35     14.73 o 
   3  -7   5      187.11      213.10      5.51 o 
   4  -7   5     1975.37     1885.27     22.49 o 
   5  -7   5      675.11      674.37     11.39 o 
   6  -7   5      157.38      161.27      5.93 o 
   7  -7   5     2211.89     2269.49     31.44 o 
   8  -7   5      490.60      454.19     10.48 o 
   9  -7   5       47.28       59.71      4.83 o 
  10  -7   5      583.74      613.76     13.29 o 
  11  -7   5       90.03       76.15      6.81 o 
  12  -7   5        7.34        7.88      5.66 o 
 -12  -6   5        0.02       -4.70      4.70 o 
 -11  -6   5      159.62      183.92     13.76 o 
 -10  -6   5       10.52       12.68      4.16 o 
  -9  -6   5      331.40      344.54     16.96 o 
  -8  -6   5      531.92      579.36     13.94 o 
  -7  -6   5       11.96       10.40      3.31 o 
  -6  -6   5       78.25       77.96      4.19 o 
  -5  -6   5      277.57      250.83      6.45 o 
  -4  -6   5      614.44      597.78     10.01 o 
  -3  -6   5     1120.89     1230.41     15.82 o 
  -2  -6   5      410.40      423.71      7.65 o 
  -1  -6   5     1733.56     1855.52     20.89 o 
   0  -6   5      126.51      112.93      3.77 o 
   1  -6   5     8947.27     9737.76    100.32 o 
   2  -6   5     1090.98     1193.61     14.96 o 
   3  -6   5      397.49      406.55      7.84 o 
   4  -6   5      133.68      137.22      4.78 o 
   5  -6   5       91.70       93.20      6.04 o 
   6  -6   5      454.95      446.93      9.35 o 
   7  -6   5      329.19      328.22      8.46 o 
   8  -6   5        1.95       -2.47      2.54 o 
   9  -6   5      356.13      361.45      9.69 o 
  10  -6   5        0.35        0.95      3.21 o 
  11  -6   5       70.56       65.43      6.55 o 
  12  -6   5      313.18      358.47     16.35 o 
 -12  -5   5       85.50       71.54      9.38 o 
 -11  -5   5      255.76      211.81     12.60 o 
 -10  -5   5      139.29      165.32      9.45 o 
  -9  -5   5       47.21       41.75      5.01 o 
  -8  -5   5      458.45      453.85     11.81 o 
  -7  -5   5      260.29      255.41      6.72 o 
  -6  -5   5      548.86      505.72      9.34 o 
  -5  -5   5     1080.91     1151.93     15.38 o 
  -4  -5   5       34.56       34.83      5.86 o 
  -3  -5   5     3385.84     3632.58     36.95 o 
  -2  -5   5     6370.18     6623.17     62.97 o 
  -1  -5   5       46.13       47.14      4.30 o 
   0  -5   5       15.98       34.85      5.21 o 
   1  -5   5     4003.84     3903.37     38.79 o 
   2  -5   5      952.13     1003.39     13.03 o 
   3  -5   5      794.88      834.70     11.87 o 
   4  -5   5     1080.18      994.38     13.89 o 
   5  -5   5      278.88      289.77      7.04 o 
   6  -5   5      384.05      349.91     10.04 o 
   7  -5   5      146.12      140.87      5.74 o 
   8  -5   5      221.99      227.08      8.25 o 
   9  -5   5      673.84      661.61     13.15 o 
  10  -5   5      118.75      141.23      8.18 o 
  11  -5   5      107.66      104.32      9.44 o 
  12  -5   5      100.04      114.50     10.60 o 
 -13  -4   5       17.61       17.34      6.53 o 
 -12  -4   5      343.28      349.18     16.45 o 
 -11  -4   5       58.08       59.43      8.13 o 
 -10  -4   5        2.10        2.21      4.46 o 
  -9  -4   5      821.25      813.36     25.18 o 
  -8  -4   5      257.21      271.02      8.78 o 
  -7  -4   5      454.74      482.71      9.12 o 
  -6  -4   5      382.47      352.15      7.36 o 
  -5  -4   5       87.94       67.86      3.42 o 
  -4  -4   5      831.56     1017.37     13.37 o 
  -3  -4   5      390.21      421.61      7.24 o 
  -2  -4   5     4334.01     4558.14     44.30 o 
  -1  -4   5      117.24       95.45      3.20 o 
   0  -4   5     2796.69     3185.49     34.77 o 
   1  -4   5     1421.31     1650.47     18.43 o 
   2  -4   5      421.78      350.40      9.81 o 
   3  -4   5     7083.41     7750.03     73.48 o 
   4  -4   5      693.12      664.72     15.39 o 
   5  -4   5       46.10       72.46      3.92 o 
   6  -4   5        1.20       -1.01      2.07 o 
   7  -4   5       52.53       51.92      4.10 o 
   8  -4   5     1028.90     1015.74     16.37 o 
   9  -4   5       84.48      103.22      6.85 o 
  10  -4   5        8.76        7.14      4.04 o 
  11  -4   5      132.00      113.45      7.98 o 
  12  -4   5       22.47       24.19      6.64 o 
 -13  -3   5      236.62      239.70     14.38 o 
 -12  -3   5      146.70      156.08     27.45 o 
 -11  -3   5        0.09        3.27      4.42 o 
 -10  -3   5      370.12      360.46     10.77 o 
  -9  -3   5        0.32        0.89      2.71 o 
  -8  -3   5       18.80       21.39      3.22 o 
  -7  -3   5       66.34       49.08      3.18 o 
  -6  -3   5       55.34       68.09      3.49 o 
  -5  -3   5     1200.51     1165.15     15.76 o 
  -4  -3   5       46.65       34.48      2.44 o 
  -3  -3   5      295.67      299.72      5.73 o 
  -2  -3   5     2283.68     2377.43     24.52 o 
  -1  -3   5     4019.01     4185.47     40.37 o 
   0  -3   5     5501.37     5671.76     57.35 o 
   1  -3   5       92.32      104.03      6.82 o 
   2  -3   5      704.88      663.58      9.56 o 
   3  -3   5     1512.96     1339.08     16.39 o 
   4  -3   5       11.91       22.51      4.48 o 
   5  -3   5      499.25      521.27      9.56 o 
   6  -3   5       84.84       75.68      4.24 o 
   7  -3   5      481.82      457.58      9.81 o 
   8  -3   5      269.95      251.99     12.81 o 
   9  -3   5      168.21      167.40      8.20 o 
  10  -3   5        8.40        5.23      4.00 o 
  11  -3   5      258.94      252.82     10.82 o 
 -14  -2   5      129.07      139.34     19.73 o 
 -13  -2   5      167.60      190.44     13.25 o 
 -12  -2   5       88.77      101.08      9.71 o 
 -11  -2   5      255.66      265.65     24.43 o 
 -10  -2   5      643.64      633.88     23.23 o 
  -9  -2   5      126.52      143.30      5.84 o 
  -8  -2   5      214.64      217.93      5.87 o 
  -7  -2   5      476.73      450.92     12.15 o 
  -6  -2   5      793.77      846.35     12.72 o 
  -5  -2   5      290.55      356.65      6.63 o 
  -4  -2   5       39.74       36.34      2.29 o 
  -3  -2   5      920.12      857.94     10.88 o 
  -2  -2   5     5035.69     5305.48     66.84 o 
  -1  -2   5      380.73      487.39      6.77 o 
   0  -2   5      901.05      901.00     13.38 o 
   1  -2   5      114.44       79.55      2.72 o 
   2  -2   5     7045.57     7619.61     71.52 o 
   3  -2   5      479.16      486.91     10.24 o 
   4  -2   5     4112.42     4010.30     41.06 o 
   5  -2   5      407.31      436.41     15.11 o 
   6  -2   5      216.04      202.32      6.23 o 
   7  -2   5      916.59      894.37     14.97 o 
   8  -2   5        1.15       -0.94      3.26 o 
   9  -2   5       16.22       15.95      5.71 o 
  10  -2   5      654.93      613.21     17.83 o 
  11  -2   5      104.74       94.48      9.80 o 
 -14  -1   5      658.03      694.09     24.63 o 
 -13  -1   5       10.20        4.27      5.81 o 
 -12  -1   5       81.63       89.39     14.08 o 
 -11  -1   5        6.49        4.44      4.62 o 
 -10  -1   5      255.10      277.38     12.12 o 
  -9  -1   5      585.41      617.64     10.76 o 
  -8  -1   5      202.12      223.16      7.56 o 
  -7  -1   5      482.33      505.99      8.60 o 
  -6  -1   5       88.09       97.88      3.50 o 
  -5  -1   5        1.92        6.01      1.54 o 
  -4  -1   5       62.30       72.53      2.81 o 
  -3  -1   5      930.79      941.00     11.45 o 
  -2  -1   5     3417.51     3430.65     33.45 o 
  -1  -1   5     4194.29     4253.75     47.58 o 
   0  -1   5       55.67       66.50      3.35 o 
   1  -1   5      253.91      209.55      4.29 o 
   2  -1   5      496.76      483.44      7.73 o 
   3  -1   5       30.77       40.10      2.74 o 
   4  -1   5     4132.23     4094.95     50.99 o 
   5  -1   5     1023.75      986.10     14.24 o 
   6  -1   5       86.01       97.98      4.71 o 
   7  -1   5     1073.23     1040.51     19.46 o 
   8  -1   5       97.47      100.34      6.72 o 
   9  -1   5      751.49      698.40     16.84 o 
  10  -1   5       10.24       -0.92      4.16 o 
  11  -1   5        2.40        4.22      4.71 o 
 -14   0   5      296.79      306.52     16.26 o 
 -13   0   5       79.09       98.47     10.05 o 
 -12   0   5      235.80      225.17     12.56 o 
 -11   0   5      167.62      186.35     11.05 o 
 -10   0   5      443.26      443.13     10.87 o 
  -9   0   5     1696.80     1803.66     27.12 o 
  -8   0   5      269.32      259.77      6.02 o 
  -7   0   5        0.34       -1.53      1.54 o 
  -6   0   5       27.01       18.13      2.34 o 
  -5   0   5        5.28        4.62      1.46 o 
  -4   0   5       13.93       20.57      2.50 o 
  -3   0   5     3139.34     3155.58     37.02 o 
  -2   0   5     4947.90     4954.46     60.57 o 
  -1   0   5     4510.34     4697.33     46.01 o 
   0   0   5     5612.48     5565.16     54.08 o 
   1   0   5      276.26      248.39      5.54 o 
   2   0   5     1001.45     1015.57     12.96 o 
   4   0   5     3371.75     3493.40     36.59 o 
   5   0   5        9.06        5.06      2.43 o 
   6   0   5     1906.07     1852.57     28.09 o 
   7   0   5       41.55       43.62      5.12 o 
   8   0   5       56.86       54.20      5.68 o 
   9   0   5      217.72      162.00      8.77 o 
  10   0   5       38.00       31.61      5.61 o 
 -14   1   5      682.16      763.31     25.11 o 
 -13   1   5      171.10      158.72     11.71 o 
 -12   1   5     1459.53     1411.78     71.13 o 
 -11   1   5       98.95       90.06      6.28 o 
 -10   1   5       50.09       50.24      4.90 o 
  -9   1   5        5.85       12.47      3.43 o 
  -8   1   5      166.87      168.25      4.34 o 
  -7   1   5     2200.84     2340.38     37.00 o 
  -6   1   5       71.05       91.37      4.70 o 
  -5   1   5      326.65      310.10      5.36 o 
  -4   1   5      629.25      609.89      8.46 o 
  -3   1   5        1.34        2.02      1.31 o 
  -2   1   5      126.45       87.49      3.54 o 
  -1   1   5      175.17      157.07      3.82 o 
   0   1   5     1678.43     1627.67     18.49 o 
   1   1   5      191.51      175.51      6.10 o 
   2   1   5      154.91      163.11      5.35 o 
   3   1   5       12.09       30.48      2.60 o 
   4   1   5      476.41      479.17      8.71 o 
   5   1   5       12.97       14.88      5.35 o 
   6   1   5     2371.29     2282.19     33.21 o 
   7   1   5       61.66       61.41      5.74 o 
   8   1   5      283.77      263.26     10.27 o 
   9   1   5       23.23       15.64      4.61 o 
  10   1   5       80.83       90.64      7.79 o 
 -15   2   5      366.76      389.64     19.89 o 
 -14   2   5      790.82      853.98     26.56 o 
 -13   2   5        4.24        4.59      5.08 o 
 -12   2   5       73.85       90.86      6.79 o 
 -11   2   5      232.20      220.42      8.87 o 
 -10   2   5      271.82      246.64      8.88 o 
  -9   2   5       11.65       14.50      3.40 o 
  -8   2   5     1937.31     2058.54     53.02 o 
  -7   2   5      413.43      391.15      9.60 o 
  -6   2   5        0.04        6.08      2.46 o 
  -5   2   5      384.97      458.87      6.90 o 
  -4   2   5     1103.38     1107.98     19.01 o 
  -3   2   5       39.88       38.54      2.26 o 
  -2   2   5      523.58      615.31      8.79 o 
  -1   2   5      667.46      604.25      8.77 o 
   0   2   5     2265.93     2373.34     25.26 o 
   1   2   5      602.89      594.89      9.07 o 
   2   2   5      308.99      265.88      5.80 o 
   3   2   5        0.16        1.28      1.74 o 
   4   2   5      832.48      878.08     16.26 o 
   5   2   5      917.80      932.11     17.66 o 
   6   2   5     3420.13     3440.90     46.57 o 
   7   2   5      161.07      142.13      7.86 o 
   8   2   5       84.73      105.72      7.39 o 
   9   2   5      217.97      215.91     10.06 o 
  10   2   5       39.19       27.81      7.36 o 
 -15   3   5        0.39       -0.49      6.29 o 
 -14   3   5      197.17      223.79     13.89 o 
 -13   3   5       13.30       22.48      4.50 o 
 -12   3   5      828.53      920.93     19.59 o 
 -11   3   5       22.43       14.86      3.91 o 
 -10   3   5      561.91      534.91     13.18 o 
  -9   3   5        0.35       -1.25      2.36 o 
  -8   3   5        7.91        8.59      2.84 o 
  -7   3   5      662.95      738.35     14.02 o 
  -6   3   5     1974.81     1906.30     26.33 o 
  -5   3   5       12.01       29.19      2.01 o 
  -4   3   5      646.60      719.62     17.81 o 
  -3   3   5     4548.19     4744.51     46.26 o 
  -2   3   5      702.31      791.43     10.97 o 
  -1   3   5        0.68       16.36      2.21 o 
   0   3   5      242.26      169.97      7.00 o 
   1   3   5        0.47       -0.46      1.72 o 
   2   3   5      422.80      352.21      7.86 o 
   3   3   5        5.88        3.08      1.80 o 
   4   3   5      395.35      375.01     10.43 o 
   5   3   5      119.00      118.39      6.82 o 
   6   3   5      457.04      424.76     12.30 o 
   7   3   5       85.69       98.67      7.10 o 
   8   3   5      114.57      128.61      8.27 o 
   9   3   5        6.54       12.60      4.92 o 
 -15   4   5       40.96       31.27      7.45 o 
 -14   4   5       24.53       27.23      9.46 o 
 -13   4   5     2008.13     2072.58     34.16 o 
 -12   4   5     1142.14     1139.35     22.40 o 
 -11   4   5        0.44       -3.49      6.86 o 
 -10   4   5        7.51        8.92      3.33 o 
  -9   4   5      884.12      852.12     16.68 o 
  -8   4   5      339.31      318.39      9.16 o 
  -7   4   5      458.28      447.95     12.04 o 
  -6   4   5      102.78      126.90      3.46 o 
  -5   4   5      134.30      130.78      3.88 o 
  -4   4   5       64.82       99.10      3.69 o 
  -3   4   5      559.44      620.29     11.00 o 
  -2   4   5       23.48       25.39      2.53 o 
  -1   4   5       53.90       48.62      3.04 o 
   0   4   5      188.39      217.31      5.08 o 
   1   4   5      134.94      109.58      4.10 o 
   2   4   5     1015.77     1099.68     14.88 o 
   3   4   5       46.35       43.98      7.89 o 
   4   4   5        0.11       -2.77      2.77 o 
   5   4   5       19.15       21.24      4.30 o 
   6   4   5        5.20       -0.18      4.76 o 
   7   4   5       11.64       20.26      5.38 o 
   8   4   5      165.53      153.84      9.13 o 
   9   4   5        2.71        6.52      4.57 o 
 -15   5   5        9.31        7.73      6.11 o 
 -14   5   5        4.26        7.27      4.11 o 
 -13   5   5        3.34        2.67      3.65 o 
 -12   5   5      368.04      334.32     11.47 o 
 -11   5   5       40.60       39.08      8.20 o 
 -10   5   5      522.90      542.89     13.47 o 
  -9   5   5      818.68      782.23     15.95 o 
  -8   5   5      127.62      124.70      9.89 o 
  -7   5   5      757.14      674.78     15.47 o 
  -6   5   5        2.41       -1.46      1.47 o 
  -5   5   5       36.28       37.21      2.62 o 
  -4   5   5     4463.20     4408.12     44.38 o 
  -3   5   5      885.06      903.94     12.84 o 
  -2   5   5       40.79       30.51      2.89 o 
  -1   5   5     3374.68     3175.84     33.92 o 
   0   5   5      929.37     1026.14     14.33 o 
   1   5   5      644.04      602.64     10.21 o 
   2   5   5      163.13      155.07      6.67 o 
   3   5   5        0.57       -2.69      2.69 o 
   4   5   5      119.59       99.42      7.87 o 
   5   5   5      487.81      482.05     16.33 o 
   6   5   5        6.59        9.45      4.82 o 
   7   5   5      359.95      344.96     12.43 o 
   8   5   5      196.97      175.28      9.95 o 
 -15   6   5        7.27        8.31      4.62 o 
 -14   6   5       69.37       57.56      7.60 o 
 -13   6   5        8.27        5.92      3.76 o 
 -12   6   5        5.03       -2.19      3.44 o 
 -11   6   5     4657.04     4339.33     56.77 o 
 -10   6   5       88.57       87.05      6.87 o 
  -9   6   5        5.86       12.52      3.52 o 
  -8   6   5      227.10      220.94      8.13 o 
  -7   6   5      888.60      907.37     12.90 o 
  -6   6   5      153.79      173.48      5.05 o 
  -5   6   5        8.65        7.35      2.33 o 
  -4   6   5       63.29       72.33      3.58 o 
  -3   6   5      102.82      110.67      4.96 o 
  -2   6   5      125.22      135.81      4.97 o 
  -1   6   5     2611.94     2836.95     31.61 o 
   0   6   5        6.18        8.17      2.37 o 
   1   6   5        8.22        8.86      2.30 o 
   2   6   5        7.97       10.45      3.65 o 
   3   6   5        5.17        0.39      3.15 o 
   4   6   5      280.83      296.23     15.44 o 
   5   6   5        2.90        2.31      3.81 o 
   6   6   5       89.60       80.22      7.09 o 
   7   6   5       12.47       17.91      5.17 o 
 -15   7   5       52.21       40.41      6.49 o 
 -14   7   5      263.81      255.64     11.12 o 
 -13   7   5       53.64       49.24      6.16 o 
 -12   7   5      220.04      222.42      9.65 o 
 -11   7   5        3.05       -0.66      3.18 o 
 -10   7   5      243.31      223.37      9.14 o 
  -9   7   5        6.32        6.73      3.59 o 
  -8   7   5      636.65      616.30     29.26 o 
  -7   7   5     3599.72     3514.35     38.04 o 
  -6   7   5      319.56      311.67      8.37 o 
  -5   7   5     1308.27     1158.06     18.42 o 
  -4   7   5      468.47      525.11      9.74 o 
  -3   7   5       38.53       30.36      3.24 o 
  -2   7   5     3790.00     3725.28     42.22 o 
  -1   7   5     1714.40     1828.37     24.07 o 
   0   7   5       17.41       16.94      3.02 o 
   1   7   5      811.46      777.18     15.94 o 
   2   7   5       57.89       60.24      7.56 o 
   3   7   5      334.38      318.74     10.84 o 
   4   7   5       66.24       69.78      6.43 o 
   5   7   5       13.42        9.11      4.51 o 
   6   7   5       11.06       14.26      5.00 o 
 -14   8   5      209.11      210.29     12.96 o 
 -13   8   5       15.74       18.17      4.77 o 
 -12   8   5       28.69       26.73      4.66 o 
 -11   8   5      157.65      147.37      8.15 o 
 -10   8   5      113.51      145.21      7.89 o 
  -9   8   5      733.36      666.38     18.51 o 
  -8   8   5      133.91      145.45      7.38 o 
  -7   8   5      232.63      223.53      6.47 o 
  -6   8   5        7.34       -0.64      2.29 o 
  -5   8   5      633.55      642.05     14.48 o 
  -4   8   5      148.24      152.60      5.65 o 
  -3   8   5       54.24       48.38      3.93 o 
  -2   8   5       49.00       63.32      4.17 o 
  -1   8   5       22.76       29.55      3.52 o 
   0   8   5      144.08      150.54      7.22 o 
   1   8   5      651.26      652.64     19.57 o 
   2   8   5       84.50       69.50      7.19 o 
   3   8   5       73.63       75.85      6.60 o 
   4   8   5        0.00       -3.51      3.74 o 
   5   8   5       37.39       35.11      5.92 o 
   6   8   5       16.20       13.02      5.31 o 
 -14   9   5        2.10       10.37     10.18 o 
 -13   9   5        1.55        2.42      4.08 o 
 -12   9   5        0.08        1.29      3.57 o 
 -11   9   5      177.93      194.01      9.22 o 
 -10   9   5      214.23      194.80      8.71 o 
  -9   9   5        4.37       12.12      3.85 o 
  -8   9   5        0.87        0.46      4.54 o 
  -7   9   5      895.02      880.40     17.62 o 
  -6   9   5      353.93      360.80     12.23 o 
  -5   9   5     2060.96     2131.65     26.43 o 
  -4   9   5      572.34      572.27     11.62 o 
  -3   9   5      862.47      854.58     14.38 o 
  -2   9   5        0.24       -0.36      2.59 o 
  -1   9   5       25.27       34.28      3.89 o 
   0   9   5     1525.52     1501.00     30.19 o 
   1   9   5      308.62      321.57     16.23 o 
   2   9   5        8.09        4.89      4.06 o 
   3   9   5      200.90      242.21     10.37 o 
   4   9   5       43.11       45.73      7.67 o 
   5   9   5       15.98       15.51      7.30 o 
 -14  10   5        5.53       10.38      6.30 o 
 -13  10   5       85.00       59.14     17.27 o 
 -12  10   5       26.18       29.57      7.14 o 
 -11  10   5      273.95      281.59     14.42 o 
 -10  10   5       13.06       12.07      5.26 o 
  -9  10   5        0.02       -3.47      3.47 o 
  -8  10   5       17.67       28.96      6.14 o 
  -7  10   5        7.37        7.38      4.85 o 
  -6  10   5      694.15      674.35     14.91 o 
  -5  10   5      142.64      142.79      7.25 o 
  -4  10   5        1.24        5.60      3.57 o 
  -3  10   5      261.85      243.26      7.50 o 
  -2  10   5       10.80        1.59      5.44 o 
  -1  10   5      136.40      157.00     12.02 o 
   0  10   5        3.21        4.04      3.59 o 
   1  10   5      244.35      256.48     10.21 o 
   2  10   5      405.30      369.09     12.59 o 
   3  10   5        1.25        0.64      4.37 o 
   4  10   5        0.18       -1.29      4.40 o 
 -13  11   5        3.68       -0.19      5.50 o 
 -12  11   5        0.01        7.59      5.84 o 
 -11  11   5        5.26       10.83      5.69 o 
 -10  11   5       16.57       11.00      5.67 o 
  -9  11   5      459.87      453.53     20.69 o 
  -8  11   5      140.89      125.26     10.42 o 
  -7  11   5       63.59       44.25      7.03 o 
  -6  11   5       20.40       15.17      4.10 o 
  -5  11   5     1023.06     1033.16     32.39 o 
  -4  11   5       21.06       17.92      4.75 o 
  -3  11   5     1041.97     1033.60     20.40 o 
  -2  11   5        2.55        1.85      4.43 o 
  -1  11   5      539.79      559.26     18.59 o 
   0  11   5      190.98      213.85     12.21 o 
   1  11   5       27.11       11.05      7.16 o 
   2  11   5      497.15      502.61     34.61 o 
 -12  12   5        0.03       -2.04      5.68 o 
 -11  12   5        0.11       11.17     11.38 o 
 -10  12   5        9.73       10.97      5.46 o 
  -9  12   5      557.98      544.93     20.16 o 
  -8  12   5      250.15      284.85     29.92 o 
  -7  12   5        4.45        7.67      7.24 o 
  -6  12   5       29.80       47.05      4.84 o 
  -5  12   5        0.32        4.58      3.97 o 
  -4  12   5      806.37      754.14     17.43 o 
  -3  12   5       49.81       58.25      9.87 o 
  -2  12   5        0.24        4.71      5.20 o 
  -1  12   5       40.60       24.37     10.66 o 
   0  12   5      169.73      153.02     11.57 o 
   1  12   5       27.77       27.35     16.07 o 
 -11  13   5       23.36       17.01      6.61 o 
 -10  13   5        0.35        4.49      9.23 o 
  -9  13   5      133.02      137.83     11.70 o 
  -8  13   5       33.79       44.91      7.87 o 
  -7  13   5      382.55      334.01     26.89 o 
  -6  13   5       42.17       46.27      7.99 o 
  -5  13   5       29.41       21.97      5.09 o 
  -4  13   5        5.98       14.14      8.28 o 
  -3  13   5      208.86      200.36     12.10 o 
  -2  13   5       29.91       34.67      8.91 o 
  -1  13   5        1.46       -1.12      5.34 o 
  -9  14   5       19.17       46.15      8.47 o 
  -8  14   5        5.89       23.86      7.34 o 
  -7  14   5       51.10       47.21      8.77 o 
  -6  14   5      118.00      133.88     11.78 o 
  -5  14   5       31.07       36.44      6.08 o 
  -4  14   5      158.54      163.34     11.96 o 
  -3  14   5       37.93       62.31     10.58 o 
   0 -16   6      266.46      261.16     15.13 o 
   1 -16   6       55.22       45.24      8.19 o 
   2 -16   6      229.90      289.14     13.13 o 
   3 -16   6       99.09      109.71      8.60 o 
   4 -16   6       68.12       80.40      7.85 o 
   5 -16   6       59.76       59.56      7.23 o 
  -2 -15   6       61.06       68.41     11.06 o 
  -1 -15   6       32.54       23.08      6.92 o 
   0 -15   6      771.59      709.68     20.55 o 
   1 -15   6       88.89       82.71      7.48 o 
   2 -15   6        8.64        4.91      4.48 o 
   3 -15   6      383.77      396.30     18.51 o 
   4 -15   6       16.16        9.53      5.66 o 
   5 -15   6       47.76       47.31      6.48 o 
   6 -15   6      188.81      190.77     10.58 o 
   7 -15   6       57.44       68.95     17.53 o 
  -4 -14   6       13.00       15.78      6.38 o 
  -3 -14   6      189.30      223.73     18.30 o 
  -2 -14   6      288.84      267.20     14.28 o 
  -1 -14   6       11.44        1.10      4.11 o 
   0 -14   6       67.14       69.24      9.91 o 
   1 -14   6      103.99       88.73     10.90 o 
   2 -14   6      482.32      458.73     19.72 o 
   3 -14   6       10.52       10.48      4.35 o 
   4 -14   6       17.52       31.85      5.59 o 
   5 -14   6        1.10       -2.66      3.75 o 
   6 -14   6       25.56       24.57      5.46 o 
   7 -14   6       34.65       39.07      6.21 o 
   8 -14   6      536.16      565.95     19.33 o 
   9 -14   6        1.85        0.92      4.53 o 
  -6 -13   6       19.11       33.26      7.50 o 
  -5 -13   6        3.40       13.14      6.11 o 
  -4 -13   6      220.13      232.40     13.50 o 
  -3 -13   6      657.86      691.71     22.00 o 
  -2 -13   6       99.06      103.52      7.44 o 
  -1 -13   6      106.12      115.06     10.09 o 
   0 -13   6       12.44        6.88      4.22 o 
   1 -13   6       55.65       50.20      5.93 o 
   2 -13   6     1573.78     1509.16     26.83 o 
   3 -13   6       28.84       20.74      5.95 o 
   4 -13   6      130.90      125.72      7.96 o 
   5 -13   6      503.45      514.44     14.84 o 
   6 -13   6        3.76        5.75      4.38 o 
   7 -13   6       69.04       76.57      7.16 o 
   8 -13   6       27.59       39.66      6.74 o 
   9 -13   6        7.79        8.51      5.00 o 
  -7 -12   6       34.33       25.48      7.16 o 
  -6 -12   6        3.38        9.42      7.88 o 
  -5 -12   6        1.32       -1.68      5.33 o 
  -4 -12   6       18.52       12.19      5.53 o 
  -3 -12   6      272.59      246.02     28.96 o 
  -2 -12   6       20.20       34.37      5.05 o 
  -1 -12   6     1351.90     1291.48     23.53 o 
   0 -12   6        0.04       -2.61      3.55 o 
   1 -12   6      284.13      299.66     10.53 o 
   2 -12   6      255.65      256.73      9.83 o 
   3 -12   6      273.25      264.87     10.22 o 
   4 -12   6      317.96      305.79     13.64 o 
   5 -12   6        1.41       -1.40      5.81 o 
   6 -12   6       99.21      101.60      9.70 o 
   7 -12   6      182.98      198.07      9.60 o 
   8 -12   6       12.71       10.71      4.53 o 
   9 -12   6        2.29       10.92      4.71 o 
  10 -12   6      391.49      410.89     23.14 o 
  -8 -11   6       25.93       26.74      7.15 o 
  -7 -11   6        0.11       -1.03      5.01 o 
  -6 -11   6      168.41      164.65     11.37 o 
  -5 -11   6       10.21       14.56      5.63 o 
  -4 -11   6      212.63      201.23     11.47 o 
  -3 -11   6       57.44       76.79      6.17 o 
  -2 -11   6       83.76       82.44      6.19 o 
  -1 -11   6     4701.70     4513.53     57.08 o 
   0 -11   6        3.72        6.39      4.16 o 
   1 -11   6     1247.92     1153.84     21.21 o 
   2 -11   6      493.58      432.15     12.23 o 
   3 -11   6      354.87      338.98     10.77 o 
   4 -11   6     2836.41     2732.91     58.00 o 
   5 -11   6      172.27      154.41      8.17 o 
   6 -11   6      645.26      669.99     16.18 o 
   7 -11   6       48.24       60.64      6.18 o 
   8 -11   6        3.52        9.13      5.61 o 
   9 -11   6       26.43       35.59      9.54 o 
  10 -11   6        5.52        4.39      4.64 o 
  -9 -10   6       68.69       70.64      9.31 o 
  -8 -10   6       12.83       11.52      6.16 o 
  -7 -10   6      767.59      812.11     33.26 o 
  -6 -10   6      291.38      311.23     13.97 o 
  -5 -10   6      170.11      170.70     10.32 o 
  -4 -10   6      166.43      153.80      7.65 o 
  -3 -10   6      192.45      196.26      8.32 o 
  -2 -10   6      476.51      478.44     12.33 o 
  -1 -10   6       93.46       87.97      5.96 o 
   0 -10   6      415.86      375.78     15.02 o 
   1 -10   6      356.39      347.08     10.25 o 
   2 -10   6       20.34       22.07      4.17 o 
   3 -10   6      907.79      866.41     17.16 o 
   4 -10   6      628.05      627.24     14.72 o 
   5 -10   6      529.73      541.01     14.60 o 
   6 -10   6       78.15       95.05      6.77 o 
   7 -10   6       21.71       25.23      5.60 o 
   8 -10   6      129.88      127.64      7.87 o 
   9 -10   6      609.68      612.27     20.34 o 
  10 -10   6        7.12       15.20      4.87 o 
  11 -10   6       66.12       72.56     12.25 o 
 -10  -9   6        7.12        8.24      4.52 o 
  -9  -9   6        0.66        3.98      3.94 o 
  -8  -9   6      114.67      117.89      8.39 o 
  -7  -9   6       20.85       26.62      4.83 o 
  -6  -9   6       11.82       12.21      3.86 o 
  -5  -9   6       33.18       44.06      4.18 o 
  -4  -9   6      160.05      175.02      6.19 o 
  -3  -9   6        0.69        3.16      2.40 o 
  -2  -9   6     1155.60     1096.78     15.59 o 
  -1  -9   6       83.59       87.00      5.77 o 
   0  -9   6     1265.42     1292.72     28.55 o 
   1  -9   6     4408.88     4203.45     51.93 o 
   2  -9   6        1.83       -0.53      2.74 o 
   3  -9   6      338.00      308.18      8.15 o 
   4  -9   6      248.95      214.56      8.18 o 
   5  -9   6      116.43      120.03      7.12 o 
   6  -9   6     3563.20     3445.83     67.60 o 
   7  -9   6       17.42       20.56      4.42 o 
   8  -9   6       70.29       63.12      6.08 o 
   9  -9   6      222.35      230.09      9.94 o 
  10  -9   6       44.54       48.26      6.06 o 
  11  -9   6       37.81       38.55      8.43 o 
 -11  -8   6       85.54       78.94      9.67 o 
 -10  -8   6       36.77       37.82      5.61 o 
  -9  -8   6       49.88       69.08      7.13 o 
  -8  -8   6        0.91       -2.33      3.19 o 
  -7  -8   6       26.68       29.89      6.05 o 
  -6  -8   6        5.68        0.14      3.57 o 
  -5  -8   6     1159.04     1106.88     16.53 o 
  -4  -8   6      453.21      434.96     10.43 o 
  -3  -8   6      456.31      469.20      9.16 o 
  -2  -8   6        8.43        7.66      2.22 o 
  -1  -8   6     2199.28     2339.50     26.42 o 
   0  -8   6       11.83       22.21      2.48 o 
   1  -8   6       55.02       44.19      3.54 o 
   2  -8   6      120.72      125.28      5.28 o 
   3  -8   6      319.35      321.19      8.06 o 
   4  -8   6       16.62       19.65      2.90 o 
   5  -8   6      235.82      217.00      9.45 o 
   6  -8   6     4068.19     3993.42     43.45 o 
   7  -8   6       99.34       96.51      5.36 o 
   8  -8   6       14.25       23.97      4.25 o 
   9  -8   6       20.73       21.02      3.82 o 
  10  -8   6        9.31        2.91      3.25 o 
  11  -8   6      108.74      115.64      9.48 o 
 -11  -7   6      191.52      213.70     13.29 o 
 -10  -7   6       16.45       15.87     10.27 o 
  -9  -7   6       32.48       32.25      4.87 o 
  -8  -7   6       44.10       47.11      5.24 o 
  -7  -7   6      246.82      216.83      9.55 o 
  -6  -7   6      165.48      164.14      5.87 o 
  -5  -7   6      389.51      342.56      8.07 o 
  -4  -7   6        5.36        7.14      2.39 o 
  -3  -7   6       21.13       40.98      4.13 o 
  -2  -7   6       99.84       90.38      3.94 o 
  -1  -7   6      140.68      137.86      6.57 o 
   0  -7   6     4365.12     4458.84     44.80 o 
   1  -7   6      302.17      255.03      5.98 o 
   2  -7   6     3427.44     3699.46     38.27 o 
   3  -7   6      389.44      323.95      7.10 o 
   4  -7   6       25.03       23.24      2.87 o 
   5  -7   6       64.04       65.66      4.17 o 
   6  -7   6      296.00      284.83      7.85 o 
   7  -7   6     1334.88     1346.09     19.61 o 
   8  -7   6      389.95      379.08      9.80 o 
   9  -7   6      362.56      358.62      9.79 o 
  10  -7   6        7.75        3.33      4.30 o 
  11  -7   6       58.39       62.35     12.41 o 
 -12  -6   6       31.44       36.72      7.66 o 
 -11  -6   6      143.90      146.76     11.13 o 
 -10  -6   6        6.49        7.62      3.67 o 
  -9  -6   6      147.21      161.33      7.99 o 
  -8  -6   6        9.73        6.96      3.37 o 
  -7  -6   6      119.69      122.02      6.94 o 
  -6  -6   6      295.54      295.91      7.36 o 
  -5  -6   6     1122.25     1145.77     15.93 o 
  -4  -6   6      896.73      947.72     13.62 o 
  -3  -6   6     2763.60     2679.66     29.20 o 
  -2  -6   6     3782.69     3826.26     39.06 o 
  -1  -6   6      911.92      960.33     12.93 o 
   0  -6   6      119.84       75.44      4.32 o 
   1  -6   6     3725.20     3964.06     40.11 o 
   2  -6   6      139.92      120.56      6.71 o 
   3  -6   6      799.12      907.36     13.07 o 
   4  -6   6        0.13        1.52      2.19 o 
   5  -6   6      260.69      250.85      6.88 o 
   6  -6   6       16.56       21.88      3.37 o 
   7  -6   6     1424.22     1367.21     19.76 o 
   8  -6   6     1607.56     1631.82     22.94 o 
   9  -6   6      138.92      155.19      6.88 o 
  10  -6   6       34.05       45.60      5.73 o 
  11  -6   6        0.03        0.39      4.55 o 
 -12  -5   6      116.31      101.68     10.33 o 
 -11  -5   6       25.25       15.41      5.85 o 
 -10  -5   6      315.90      318.97     15.51 o 
  -9  -5   6      338.19      340.06     14.52 o 
  -8  -5   6       18.22       16.77      3.62 o 
  -7  -5   6        1.83        1.66      2.22 o 
  -6  -5   6      251.68      216.17      7.42 o 
  -5  -5   6       38.18       20.62      2.54 o 
  -4  -5   6       81.60       81.64      4.71 o 
  -3  -5   6      844.55      822.70     11.73 o 
  -2  -5   6       29.13       45.18      2.83 o 
  -1  -5   6       17.79       25.46      2.36 o 
   0  -5   6     1471.25     1311.98     15.83 o 
   1  -5   6      740.12      744.60     10.71 o 
   2  -5   6     3512.68     3706.46     37.87 o 
   3  -5   6      291.09      280.94      6.45 o 
   4  -5   6     1609.70     1693.84     20.90 o 
   5  -5   6       12.23        3.88      2.30 o 
   6  -5   6        4.45        4.42      2.59 o 
   7  -5   6        1.03       -0.75      2.65 o 
   8  -5   6       41.23       41.74      4.29 o 
   9  -5   6      451.88      463.98     13.13 o 
  10  -5   6      202.77      228.59     12.21 o 
  11  -5   6      197.96      234.43     27.21 o 
 -13  -4   6       19.98       23.08      6.61 o 
 -12  -4   6       70.98       76.51      9.08 o 
 -11  -4   6      484.32      463.20     17.54 o 
 -10  -4   6       15.67       14.38      4.01 o 
  -9  -4   6      234.11      237.09      9.45 o 
  -8  -4   6       48.88       53.56      3.77 o 
  -7  -4   6      107.44       98.69      4.35 o 
  -6  -4   6      791.95      764.89     11.88 o 
  -5  -4   6      589.72      630.83     10.20 o 
  -4  -4   6     2938.96     3035.57     31.87 o 
  -3  -4   6      572.36      519.60      8.47 o 
  -2  -4   6      108.79       95.05      3.50 o 
  -1  -4   6       19.88        7.16      1.74 o 
   0  -4   6     4509.58     4763.96     46.30 o 
   1  -4   6     1112.24     1133.98     29.56 o 
   2  -4   6       75.20      134.99      4.39 o 
   3  -4   6     2288.19     2406.33     26.59 o 
   4  -4   6     1079.34     1037.20     14.62 o 
   5  -4   6       10.24       10.23      2.60 o 
   6  -4   6        6.05        8.88      2.75 o 
   7  -4   6        0.00       -1.65      2.53 o 
   8  -4   6      216.23      233.65      7.70 o 
   9  -4   6      376.84      379.85     15.79 o 
  10  -4   6      312.25      338.64     18.06 o 
  11  -4   6       44.89       40.84      7.37 o 
 -13  -3   6       22.04       16.25      6.04 o 
 -12  -3   6       53.43       61.66      8.34 o 
 -11  -3   6        3.98        6.02      4.37 o 
 -10  -3   6      272.73      256.30     13.69 o 
  -9  -3   6       65.70       62.49      4.05 o 
  -8  -3   6     1115.97     1115.24     18.69 o 
  -7  -3   6     1798.58     1790.34     21.70 o 
  -6  -3   6      187.37      187.70      5.18 o 
  -5  -3   6     2148.85     2129.84     23.83 o 
  -4  -3   6        1.38        6.55      1.81 o 
  -3  -3   6      496.79      454.20      8.29 o 
  -2  -3   6       40.25       49.00      2.52 o 
  -1  -3   6      815.91      792.49     10.28 o 
   0  -3   6       42.33       36.12      2.10 o 
   1  -3   6     1212.90     1210.98     14.57 o 
   2  -3   6     3517.87     3409.14     34.84 o 
   3  -3   6       18.20       16.02      2.52 o 
   4  -3   6     1204.29     1317.04     17.22 o 
   5  -3   6      751.84      748.76     12.30 o 
   6  -3   6      950.48      933.38     15.16 o 
   7  -3   6      117.45      116.11      5.56 o 
   8  -3   6      145.35      144.83      8.22 o 
   9  -3   6       21.56       22.44      6.00 o 
  10  -3   6       84.21       92.96      9.06 o 
  11  -3   6      155.98      154.61     11.51 o 
 -14  -2   6      325.14      330.99     21.00 o 
 -13  -2   6      206.75      195.01     13.19 o 
 -12  -2   6      626.37      625.36     20.96 o 
 -11  -2   6      245.52      216.73     11.81 o 
 -10  -2   6      774.78      795.84     16.40 o 
  -9  -2   6      269.56      304.05      8.08 o 
  -8  -2   6      151.64      167.36      5.74 o 
  -7  -2   6     1908.43     1870.63     22.13 o 
  -6  -2   6        1.12       10.54      2.37 o 
  -5  -2   6       11.22        7.64      1.83 o 
  -4  -2   6     1955.14     1928.44     21.29 o 
  -3  -2   6     2505.83     2516.66     26.16 o 
  -2  -2   6     7064.79     7488.38     69.94 o 
  -1  -2   6      852.43      854.89     13.38 o 
   0  -2   6       90.59       57.27      5.36 o 
   1  -2   6        5.16       13.27      1.54 o 
   2  -2   6       46.89       53.05      2.87 o 
   3  -2   6      827.90      856.45     12.27 o 
   4  -2   6     1399.74     1432.88     18.29 o 
   5  -2   6      132.42      143.85      5.42 o 
   6  -2   6      105.06       94.90      4.79 o 
   7  -2   6       30.23       39.84      5.98 o 
   8  -2   6       81.96       90.50      7.21 o 
   9  -2   6      105.52       84.41      7.33 o 
  10  -2   6      137.00      152.70     14.40 o 
  11  -2   6       60.56       92.44      9.90 o 
 -14  -1   6      140.70      165.73     12.93 o 
 -13  -1   6      457.31      493.70     32.06 o 
 -12  -1   6      310.47      318.20     17.74 o 
 -11  -1   6      432.95      350.64     19.81 o 
 -10  -1   6        3.38        3.34      3.04 o 
  -9  -1   6      231.08      215.22      7.69 o 
  -8  -1   6      422.55      438.43      8.33 o 
  -7  -1   6     1026.16     1101.40     14.63 o 
  -6  -1   6     6306.39     6210.87     60.01 o 
  -5  -1   6     2469.99     2795.77     29.19 o 
  -4  -1   6      404.95      433.16      7.21 o 
  -3  -1   6     7635.26     7753.73     72.38 o 
  -2  -1   6       38.24       40.84      2.13 o 
  -1  -1   6       29.81       30.60      3.72 o 
   0  -1   6       35.66       21.72      2.73 o 
   1  -1   6      561.83      520.84     10.33 o 
   2  -1   6       21.09       33.67      2.47 o 
   3  -1   6     1562.05     1596.30     19.24 o 
   4  -1   6       51.35       36.93      3.13 o 
   5  -1   6      664.60      665.34     12.36 o 
   6  -1   6      349.74      309.25     11.94 o 
   7  -1   6      422.58      393.61     11.71 o 
   8  -1   6      178.10      187.42      8.91 o 
   9  -1   6      350.76      299.63     13.13 o 
  10  -1   6       18.99       10.51      5.79 o 
 -14   0   6      156.24      187.23     13.58 o 
 -13   0   6      220.29      195.88     12.61 o 
 -12   0   6       21.41       25.85      6.15 o 
 -11   0   6       35.57       39.70      4.80 o 
 -10   0   6      410.46      394.13     15.11 o 
  -9   0   6      798.08      776.42     15.70 o 
  -8   0   6      854.03      907.56     18.56 o 
  -7   0   6       46.79       48.05      2.79 o 
  -6   0   6       41.41       47.22      2.71 o 
  -5   0   6     3087.89     3216.41     32.85 o 
  -4   0   6      415.95      514.05      7.91 o 
  -3   0   6       21.27       39.31      2.78 o 
  -2   0   6     2211.35     2295.70     23.94 o 
  -1   0   6     2171.82     2118.38     22.39 o 
   0   0   6     2992.82     3033.55     36.63 o 
   1   0   6      134.82      149.33      5.39 o 
   2   0   6      501.44      519.41     10.03 o 
   3   0   6     1391.27     1487.92     18.41 o 
   4   0   6       11.45        6.63      2.30 o 
   5   0   6      123.05      118.60      5.37 o 
   6   0   6     1827.41     1802.90     63.46 o 
   7   0   6      432.21      442.76     12.54 o 
   8   0   6        1.26        4.17      3.88 o 
   9   0   6        4.87       16.40      6.07 o 
  10   0   6        5.76       16.23      6.07 o 
 -15   1   6      142.28      143.96     12.54 o 
 -14   1   6       55.85       81.02     14.16 o 
 -13   1   6     1062.13     1095.98     29.48 o 
 -12   1   6     1013.05     1022.49     20.92 o 
 -11   1   6       97.71      115.35      7.01 o 
 -10   1   6      397.36      381.44     16.47 o 
  -9   1   6     2307.34     2155.76     33.82 o 
  -8   1   6      298.78      328.30      9.26 o 
  -7   1   6     4406.81     4417.40     53.16 o 
  -6   1   6     5914.01     6204.80     70.77 o 
  -5   1   6     5423.10     5767.35     65.57 o 
  -4   1   6    14975.76    15733.32    143.03 o 
  -3   1   6     3320.14     3778.71     37.46 o 
  -2   1   6       58.00       75.10      3.12 o 
  -1   1   6     6579.89     6479.46     61.49 o 
   0   1   6        2.63       -0.93      1.41 o 
   1   1   6      126.93      144.39      3.94 o 
   2   1   6       11.19        4.99      1.87 o 
   3   1   6      135.57      117.47      4.47 o 
   4   1   6       14.46       16.02      2.68 o 
   5   1   6      753.67      733.79     15.28 o 
   6   1   6        0.54        7.18      3.60 o 
   7   1   6       10.07        7.76      5.77 o 
   8   1   6        9.40       10.02      4.32 o 
   9   1   6       31.73       23.45      6.50 o 
 -15   2   6       51.96       46.09     11.62 o 
 -14   2   6        4.90       -2.93      4.83 o 
 -13   2   6       78.17       75.29      6.73 o 
 -12   2   6      130.31      155.52      8.43 o 
 -11   2   6      690.00      668.45     15.72 o 
 -10   2   6      148.47      138.45      7.08 o 
  -9   2   6      426.77      449.74     11.53 o 
  -8   2   6      560.74      544.41     12.32 o 
  -7   2   6       44.58       55.96      4.24 o 
  -6   2   6       68.92       75.08      4.50 o 
  -5   2   6      567.90      637.40      9.32 o 
  -4   2   6       80.25       71.01      3.58 o 
  -3   2   6     5374.33     6121.93     58.58 o 
  -2   2   6      195.10      233.67      5.23 o 
  -1   2   6       13.72       19.19      2.16 o 
   0   2   6       28.45       41.01      2.69 o 
   1   2   6      137.75      132.61      5.21 o 
   2   2   6      365.64      348.52      7.12 o 
   3   2   6       74.60       72.11      3.67 o 
   4   2   6       34.98       46.13      4.65 o 
   5   2   6       75.68       72.91      8.60 o 
   6   2   6       19.85       21.63      5.78 o 
   7   2   6        0.70       -3.37      3.37 o 
   8   2   6      157.99      151.79      8.77 o 
   9   2   6      443.66      417.97     17.38 o 
 -15   3   6       12.77        7.74      5.93 o 
 -14   3   6       26.98       27.37      7.06 o 
 -13   3   6       62.54       74.39      6.73 o 
 -12   3   6       47.24       74.76      6.93 o 
 -11   3   6      850.98      781.47     32.11 o 
 -10   3   6     3009.55     2898.39     74.12 o 
  -9   3   6       86.24       80.94      5.76 o 
  -8   3   6      482.86      447.28     18.27 o 
  -7   3   6     4111.14     3759.46     46.76 o 
  -6   3   6        7.66       10.19      2.02 o 
  -5   3   6     1755.07     1668.79     24.92 o 
  -4   3   6     6248.56     6515.33     71.91 o 
  -3   3   6     4716.38     4915.21     48.65 o 
  -2   3   6    15508.21    16177.66    147.77 o 
  -1   3   6      170.51      237.45      5.67 o 
   0   3   6       37.04       35.18      3.29 o 
   1   3   6     2609.05     2549.85     28.09 o 
   2   3   6      140.23      175.12      5.15 o 
   3   3   6       45.91       60.10      4.89 o 
   4   3   6       34.01       34.03      4.55 o 
   5   3   6      385.10      371.53     11.41 o 
   6   3   6       51.99       49.25      5.89 o 
   7   3   6      505.02      516.33     14.76 o 
   8   3   6       63.90       50.41      6.42 o 
 -15   4   6       21.08       28.22     14.24 o 
 -14   4   6       11.81        0.83      3.79 o 
 -13   4   6      168.93      177.08     13.88 o 
 -12   4   6       12.52       13.71      7.36 o 
 -11   4   6        3.85        3.83      3.31 o 
 -10   4   6      150.54      153.00      7.61 o 
  -9   4   6      852.04      792.56     17.31 o 
  -8   4   6     1730.14     1713.50     26.06 o 
  -7   4   6       39.57       43.11      4.35 o 
  -6   4   6       76.53       74.79      5.21 o 
  -5   4   6      359.48      347.28      6.87 o 
  -4   4   6      575.94      639.42     10.10 o 
  -3   4   6      383.33      447.59      8.22 o 
  -2   4   6        3.09        1.69      1.92 o 
  -1   4   6     1105.45     1276.70     18.19 o 
   0   4   6       85.85       89.05      3.65 o 
   1   4   6       39.85       48.47      3.23 o 
   2   4   6       34.42       31.02      3.92 o 
   3   4   6       58.04       51.47      7.29 o 
   4   4   6       82.03       88.07      6.27 o 
   5   4   6       36.52       42.59      5.29 o 
   6   4   6      270.84      263.79     10.43 o 
   7   4   6        2.08        0.24      4.00 o 
   8   4   6       54.05       96.65     10.18 o 
 -15   5   6       83.48       84.39      7.97 o 
 -14   5   6       12.46       13.53      4.60 o 
 -13   5   6       50.16       46.64      6.94 o 
 -12   5   6       18.49        9.80      4.63 o 
 -11   5   6      748.23      741.53     16.92 o 
 -10   5   6      124.93      105.47      8.30 o 
  -9   5   6     1331.15     1212.69     21.44 o 
  -8   5   6     4994.79     4842.53     59.52 o 
  -7   5   6        7.01        2.36      1.58 o 
  -6   5   6       18.34       20.11      2.78 o 
  -5   5   6     3771.29     3385.86     35.75 o 
  -4   5   6      211.08      249.56      6.90 o 
  -3   5   6     3557.18     3681.48     38.62 o 
  -2   5   6     3804.53     3944.62     45.06 o 
  -1   5   6     3150.47     3312.31     35.79 o 
   0   5   6     1154.40     1076.62     15.19 o 
   1   5   6      204.95      237.20      6.42 o 
   2   5   6      367.22      352.63     11.63 o 
   3   5   6       27.93       25.83      4.38 o 
   4   5   6       50.42       42.64      5.20 o 
   5   5   6        8.16        8.77      4.19 o 
   6   5   6        3.63        4.09      4.45 o 
   7   5   6        1.73        0.87      4.50 o 
 -15   6   6       23.73       12.64      5.00 o 
 -14   6   6       43.04       43.26      6.10 o 
 -13   6   6        5.18        0.26      3.50 o 
 -12   6   6      136.53      143.90      8.32 o 
 -11   6   6      922.02      933.23     19.63 o 
 -10   6   6      727.57      765.08     16.94 o 
  -9   6   6      402.87      372.05     11.04 o 
  -8   6   6        2.47        5.57      3.01 o 
  -7   6   6      203.39      213.61      7.91 o 
  -6   6   6      137.61      132.80      4.72 o 
  -5   6   6      198.99      209.14      5.90 o 
  -4   6   6       38.45       41.88      4.20 o 
  -3   6   6       24.43       26.52      2.99 o 
  -2   6   6       57.22       59.16      3.98 o 
  -1   6   6        1.43        6.59      2.48 o 
   0   6   6        0.57        2.76      2.29 o 
   1   6   6        8.86        5.81      3.38 o 
   2   6   6      482.07      449.42     12.09 o 
   3   6   6        9.93        4.46      3.61 o 
   4   6   6        4.29        3.28      3.76 o 
   5   6   6        7.10        6.39      4.28 o 
   6   6   6       11.64        7.92      4.43 o 
 -15   7   6       53.17       54.96      7.11 o 
 -14   7   6      418.04      452.36     14.79 o 
 -13   7   6       22.63       30.99      8.71 o 
 -12   7   6       57.38       74.98      6.69 o 
 -11   7   6       64.82       65.96      6.19 o 
 -10   7   6      267.89      299.10     10.41 o 
  -9   7   6     1663.47     1568.23     26.13 o 
  -8   7   6     2293.19     2130.12     31.96 o 
  -7   7   6     1404.09     1340.68     22.57 o 
  -6   7   6     6646.03     6381.87     63.58 o 
  -5   7   6      468.04      477.35      9.55 o 
  -4   7   6      375.28      392.62     12.08 o 
  -3   7   6      673.03      578.34     10.94 o 
  -2   7   6       70.02       66.01      4.40 o 
  -1   7   6      777.22      778.78     13.96 o 
   0   7   6     1332.52     1335.88     22.46 o 
   1   7   6      955.08      936.11     18.49 o 
   2   7   6       67.34       64.68      5.90 o 
   3   7   6      136.84      110.17      7.41 o 
   4   7   6       57.55       73.50      6.85 o 
   5   7   6        2.54       -3.76      3.76 o 
   6   7   6      127.85      150.73      9.67 o 
 -14   8   6      123.05      113.20      8.52 o 
 -13   8   6       12.52        5.69      4.22 o 
 -12   8   6      109.32      124.42      8.97 o 
 -11   8   6       95.86       97.47      7.19 o 
 -10   8   6       30.82       22.39      4.61 o 
  -9   8   6      172.06      193.71      8.44 o 
  -8   8   6      359.32      321.73     19.02 o 
  -7   8   6      247.26      229.70      9.70 o 
  -6   8   6        6.61        3.77      3.28 o 
  -5   8   6      179.66      192.99      6.49 o 
  -4   8   6      100.66      119.76      6.18 o 
  -3   8   6      593.44      629.22     11.99 o 
  -2   8   6      103.18      122.15      5.55 o 
  -1   8   6       14.35       12.11      3.03 o 
   0   8   6        6.79       10.80      3.78 o 
   1   8   6        1.42        2.72      3.69 o 
   2   8   6        4.19        7.12      3.98 o 
   3   8   6        1.76       -0.75      3.82 o 
   4   8   6      113.93      109.34      9.00 o 
   5   8   6       15.21       15.16      5.17 o 
 -14   9   6       89.12      100.67     10.66 o 
 -13   9   6       25.19       13.87      4.71 o 
 -12   9   6      364.15      396.45     13.29 o 
 -11   9   6       33.80       46.17      5.76 o 
 -10   9   6       94.57      105.81      7.27 o 
  -9   9   6       28.94       25.19      4.53 o 
  -8   9   6       50.21       48.51      5.40 o 
  -7   9   6      511.65      497.26     13.18 o 
  -6   9   6     3415.68     3261.49     54.76 o 
  -5   9   6      956.51      955.80     15.61 o 
  -4   9   6     2755.32     2650.80     31.87 o 
  -3   9   6     1053.36     1047.80     16.86 o 
  -2   9   6       12.73       18.24      3.51 o 
  -1   9   6      366.49      349.07     10.88 o 
   0   9   6        0.95        2.22      3.67 o 
   1   9   6        2.88        2.66      3.80 o 
   2   9   6       41.37       52.65      6.15 o 
   3   9   6      346.59      374.65     13.09 o 
   4   9   6       60.04       58.17     10.37 o 
 -14  10   6       19.17       10.50      6.18 o 
 -13  10   6      111.29      118.80     11.39 o 
 -12  10   6      314.17      330.99     23.23 o 
 -11  10   6       30.00       32.95      7.34 o 
 -10  10   6     1003.19     1007.86     32.22 o 
  -9  10   6       67.60       72.60      8.58 o 
  -8  10   6       19.28        9.88      4.60 o 
  -7  10   6       35.73       46.34      6.95 o 
  -6  10   6      618.42      613.79     17.58 o 
  -5  10   6       97.43       96.03      6.51 o 
  -4  10   6       47.88       47.99      5.32 o 
  -3  10   6      220.50      215.05     10.52 o 
  -2  10   6       95.35       97.66      6.70 o 
  -1  10   6       17.33       18.33      4.51 o 
   0  10   6      198.25      238.97      9.84 o 
   1  10   6        5.11       10.29      4.52 o 
   2  10   6       26.98       22.35      5.41 o 
   3  10   6       21.92        6.81      4.95 o 
 -13  11   6      137.60      133.16     12.20 o 
 -12  11   6       23.65       26.35     10.98 o 
 -11  11   6       63.35       75.38      9.50 o 
 -10  11   6      181.02      176.16     12.35 o 
  -9  11   6        1.20        6.63      5.11 o 
  -8  11   6      204.66      194.97     12.37 o 
  -7  11   6      143.78      142.68     10.61 o 
  -6  11   6       37.98       53.89      7.78 o 
  -5  11   6       15.64       13.59      4.19 o 
  -4  11   6      302.76      335.31     11.14 o 
  -3  11   6     1434.30     1481.60     40.89 o 
  -2  11   6       94.26       94.79      8.88 o 
  -1  11   6      379.47      375.28     22.68 o 
   0  11   6        1.79       -4.11      4.67 o 
   1  11   6       14.13       10.44      6.24 o 
 -12  12   6       55.63       88.60     14.24 o 
 -11  12   6      267.58      294.74     27.53 o 
 -10  12   6      400.73      440.07     18.71 o 
  -9  12   6       31.08       31.01      7.36 o 
  -8  12   6      607.09      625.17     21.25 o 
  -7  12   6      296.81      263.25     13.90 o 
  -6  12   6       66.82       62.13     13.45 o 
  -5  12   6        7.92        7.54      4.00 o 
  -4  12   6      502.89      571.87     15.43 o 
  -3  12   6        1.74        5.01      5.31 o 
  -2  12   6       10.30       20.70      5.44 o 
  -1  12   6      134.11      119.83     10.53 o 
   0  12   6       19.05       15.90      6.75 o 
 -11  13   6      100.72       93.59     10.94 o 
 -10  13   6        1.63        6.21      6.06 o 
  -9  13   6        1.58        8.49      6.18 o 
  -8  13   6       32.36       38.80      7.93 o 
  -7  13   6        2.15        1.71      5.34 o 
  -6  13   6       71.64      101.15      8.43 o 
  -5  13   6      116.19      116.90      8.18 o 
  -4  13   6       38.50       72.80      8.63 o 
  -3  13   6        0.11        0.33      5.30 o 
  -2  13   6      192.75      194.77     12.63 o 
  -7  14   6      120.42      126.77     11.69 o 
  -6  14   6      127.11      125.71     10.35 o 
   0 -16   7      131.74      125.67      9.14 o 
   1 -16   7       18.40        8.67      5.07 o 
   2 -16   7      209.03      242.98     11.53 o 
   3 -16   7       51.04       50.41      6.87 o 
   4 -16   7      189.43      188.39     10.73 o 
  -2 -15   7       44.22       51.68     15.59 o 
  -1 -15   7      887.92      950.17     44.72 o 
   0 -15   7       17.79       17.32      5.44 o 
   1 -15   7       14.62       14.15      4.83 o 
   2 -15   7       18.47       38.09      6.07 o 
   3 -15   7       33.46       35.24      6.00 o 
   4 -15   7       37.86       41.27      5.46 o 
   5 -15   7       69.45       82.63      7.89 o 
   6 -15   7       76.78       94.28     12.92 o 
   7 -15   7       69.03       89.60      8.38 o 
  -4 -14   7       35.48       30.39      7.86 o 
  -3 -14   7       45.16       39.01      8.43 o 
  -2 -14   7      230.50      230.01     13.32 o 
  -1 -14   7       14.56       12.30      4.77 o 
   0 -14   7       10.53       -2.29      4.08 o 
   1 -14   7       17.11        8.89      4.16 o 
   2 -14   7      108.42      114.69      8.11 o 
   3 -14   7       26.57       24.55      5.09 o 
   4 -14   7       36.03       35.33      5.85 o 
   5 -14   7      398.85      414.81     13.87 o 
   6 -14   7      186.09      215.07     15.85 o 
   7 -14   7       58.26       74.29      7.59 o 
   8 -14   7      199.15      224.98     11.38 o 
  -6 -13   7        0.63       -4.76      4.76 o 
  -5 -13   7      261.80      238.29     13.84 o 
  -4 -13   7       16.77       23.98      6.85 o 
  -3 -13   7        5.10       -4.87      4.87 o 
  -2 -13   7      299.08      269.46     10.72 o 
  -1 -13   7      630.92      630.34     16.13 o 
   0 -13   7        3.88       14.52      5.15 o 
   1 -13   7     1513.40     1432.37     25.99 o 
   2 -13   7       72.49       67.69      6.49 o 
   3 -13   7      264.31      238.85     10.03 o 
   4 -13   7       39.16       20.38      5.78 o 
   5 -13   7      107.42      129.19     11.66 o 
   6 -13   7       88.69       90.27      7.49 o 
   7 -13   7       19.84       23.74      7.83 o 
   8 -13   7      273.48      280.69     15.86 o 
   9 -13   7       59.29       57.54      8.54 o 
  -7 -12   7        0.46        6.46      6.00 o 
  -6 -12   7       81.40       65.28      9.47 o 
  -5 -12   7       14.76       19.71      7.16 o 
  -4 -12   7       86.55       96.23     10.90 o 
  -3 -12   7        3.93       12.12      6.15 o 
  -2 -12   7       28.32       18.84      4.47 o 
  -1 -12   7      115.70      126.14      7.72 o 
   0 -12   7       21.03       23.68      4.69 o 
   1 -12   7       14.09       12.43      4.35 o 
   2 -12   7      131.51      130.14      7.76 o 
   3 -12   7      198.67      189.45     11.87 o 
   4 -12   7      156.51      158.12     14.23 o 
   5 -12   7      226.64      228.80      9.96 o 
   6 -12   7       52.02       65.28      7.57 o 
   7 -12   7      129.55      150.52      9.61 o 
   8 -12   7      418.00      440.83     21.62 o 
   9 -12   7       17.28       20.00      6.64 o 
  -8 -11   7       13.30       26.18      7.16 o 
  -7 -11   7       10.76       17.99      6.24 o 
  -6 -11   7       52.11       40.00      7.50 o 
  -5 -11   7       84.76       99.34      9.32 o 
  -4 -11   7      129.04      122.40      7.54 o 
  -3 -11   7      100.19       85.74      6.56 o 
  -2 -11   7      150.17      145.25      9.14 o 
  -1 -11   7      678.25      644.39     17.01 o 
   0 -11   7      100.88       97.27      6.66 o 
   1 -11   7      379.80      383.52     11.60 o 
   2 -11   7      982.18     1061.40     20.27 o 
   3 -11   7      990.44      943.55     19.05 o 
   4 -11   7       78.12       92.53     18.85 o 
   5 -11   7       90.08      111.98      7.37 o 
   6 -11   7       18.35       26.50      4.94 o 
   7 -11   7       17.21       34.91      7.97 o 
   8 -11   7      299.09      299.93     11.45 o 
   9 -11   7       18.63       23.82      9.23 o 
  10 -11   7      454.10      443.38     40.10 o 
  -9 -10   7       52.33       41.22      7.95 o 
  -8 -10   7      360.17      398.61     16.87 o 
  -7 -10   7      714.45      727.48     22.07 o 
  -6 -10   7      526.37      528.97     18.10 o 
  -5 -10   7       64.30       70.85      7.93 o 
  -4 -10   7       82.90      101.31      6.68 o 
  -3 -10   7      189.65      187.47      8.20 o 
  -2 -10   7      166.99      139.52      7.25 o 
  -1 -10   7      342.98      347.35     11.10 o 
   0 -10   7        0.83        2.57      3.31 o 
   1 -10   7       82.53       76.60      5.71 o 
   2 -10   7       15.47       10.49      4.95 o 
   3 -10   7        0.03        2.48      3.76 o 
   4 -10   7      111.16      105.54      6.80 o 
   5 -10   7      221.39      228.83      9.28 o 
   6 -10   7       86.40       97.94      6.97 o 
   7 -10   7       95.85      104.79      7.32 o 
   8 -10   7      138.63      140.93      8.41 o 
   9 -10   7       78.22       81.23      8.94 o 
  10 -10   7      320.05      336.22     15.19 o 
 -10  -9   7        0.02        1.36      4.18 o 
  -9  -9   7      181.26      184.39      9.50 o 
  -8  -9   7      216.47      251.44     11.28 o 
  -7  -9   7       11.42       22.45      4.73 o 
  -6  -9   7      253.11      251.76      9.29 o 
  -5  -9   7       69.51       76.84      4.87 o 
  -4  -9   7      505.50      497.44     10.27 o 
  -3  -9   7       65.10       57.06      3.96 o 
  -2  -9   7      386.60      408.09      8.61 o 
  -1  -9   7      227.09      216.77      8.06 o 
   0  -9   7      394.19      351.71     10.07 o 
   1  -9   7     1112.09     1135.46     19.64 o 
   2  -9   7        1.43       -0.75      2.89 o 
   3  -9   7     1787.80     1698.33     31.63 o 
   4  -9   7     1655.55     1684.47     26.72 o 
   5  -9   7       56.00       63.05      5.68 o 
   6  -9   7      508.30      532.90     13.68 o 
   7  -9   7     1377.14     1370.40     48.34 o 
   8  -9   7       35.09       38.53      5.44 o 
   9  -9   7       58.48       53.58     15.67 o 
  10  -9   7      238.78      260.78     13.50 o 
 -11  -8   7       69.22       88.13      9.95 o 
 -10  -8   7       16.66       18.11      4.75 o 
  -9  -8   7        4.59        5.20      3.97 o 
  -8  -8   7      124.95      127.48      7.55 o 
  -7  -8   7      274.34      273.04      9.61 o 
  -6  -8   7     1076.33     1154.69     17.53 o 
  -5  -8   7      903.98      877.67     14.39 o 
  -4  -8   7      584.78      554.84     10.60 o 
  -3  -8   7       46.29       42.68      5.97 o 
  -2  -8   7      653.03      692.98     11.41 o 
  -1  -8   7      501.61      552.06      9.73 o 
   0  -8   7       71.81       70.95      4.74 o 
   1  -8   7        0.79        1.62      2.10 o 
   2  -8   7       32.04       37.38      3.06 o 
   3  -8   7      235.13      241.23      7.12 o 
   4  -8   7      498.73      490.96      9.89 o 
   5  -8   7       25.57       30.22      3.73 o 
   6  -8   7       10.22       15.36      3.52 o 
   7  -8   7       56.89       64.70      5.72 o 
   8  -8   7       37.13       37.75      5.06 o 
   9  -8   7      126.23      138.55      7.89 o 
  10  -8   7        0.09        2.42      3.79 o 
 -11  -7   7      152.29      169.51     22.44 o 
 -10  -7   7       25.67       29.05      4.96 o 
  -9  -7   7       13.82       19.92      4.32 o 
  -8  -7   7       18.98       13.63      3.84 o 
  -7  -7   7      205.17      218.72      8.39 o 
  -6  -7   7      134.08      146.57      7.05 o 
  -5  -7   7      403.79      403.02      8.87 o 
  -4  -7   7      237.88      214.91      6.28 o 
  -3  -7   7     1476.69     1601.22     20.13 o 
  -2  -7   7     1286.29     1370.04     17.63 o 
  -1  -7   7      324.27      302.06      6.80 o 
   0  -7   7        4.66       13.15      2.42 o 
   1  -7   7      744.19      823.52     12.25 o 
   2  -7   7      782.78      763.02     11.82 o 
   3  -7   7      803.96      852.34     13.06 o 
   4  -7   7     1466.70     1445.50     19.20 o 
   5  -7   7     1320.60     1321.43     26.90 o 
   6  -7   7      797.44      808.29     14.04 o 
   7  -7   7      138.01      127.98      6.14 o 
   8  -7   7        7.36       13.35      8.52 o 
   9  -7   7      683.48      728.70     16.93 o 
  10  -7   7       28.07       33.71      6.64 o 
  11  -7   7        7.79        2.57      5.21 o 
 -12  -6   7      103.67      104.59     10.82 o 
 -11  -6   7       53.01       49.17      7.71 o 
 -10  -6   7       68.95       68.08      6.25 o 
  -9  -6   7      141.56      157.53      7.89 o 
  -8  -6   7      384.40      396.86     11.30 o 
  -7  -6   7      661.07      662.00     11.99 o 
  -6  -6   7      233.34      252.17      6.91 o 
  -5  -6   7       65.05       68.33      4.05 o 
  -4  -6   7      113.49       92.29      4.19 o 
  -3  -6   7      192.67      179.61      5.38 o 
  -2  -6   7       35.23       27.81      2.69 o 
  -1  -6   7      197.58      248.69      5.91 o 
   0  -6   7     1881.48     2142.53     24.13 o 
   1  -6   7      359.16      450.90      8.36 o 
   2  -6   7      214.94      213.74      5.73 o 
   3  -6   7      138.63      178.44      7.99 o 
   4  -6   7      489.15      496.67     18.08 o 
   5  -6   7     2126.20     2196.19     26.68 o 
   6  -6   7       35.54       49.47      4.25 o 
   7  -6   7      113.91      125.38      6.07 o 
   8  -6   7       15.36       22.28      4.55 o 
   9  -6   7       55.19       54.83      5.81 o 
  10  -6   7      125.80      131.08     10.24 o 
  11  -6   7        7.24       13.31      5.90 o 
 -13  -5   7        8.94       13.32     11.93 o 
 -12  -5   7        1.34        0.21      4.66 o 
 -11  -5   7      300.27      296.85     14.19 o 
 -10  -5   7       90.59       96.01      6.66 o 
  -9  -5   7      374.85      390.25     17.84 o 
  -8  -5   7     1221.72     1223.67     19.16 o 
  -7  -5   7      202.23      204.07     10.40 o 
  -6  -5   7      170.98      179.22      5.63 o 
  -5  -5   7       84.53       66.07      3.72 o 
  -4  -5   7      447.31      395.29      7.88 o 
  -3  -5   7      961.83      839.92     12.14 o 
  -2  -5   7       44.16       78.26      4.92 o 
  -1  -5   7     3426.52     3770.32     38.27 o 
   0  -5   7     3720.62     3970.46     40.11 o 
   1  -5   7      634.09      638.88      9.97 o 
   2  -5   7      954.96     1015.52     13.85 o 
   3  -5   7      559.62      519.11      9.37 o 
   4  -5   7       13.27       10.40      2.56 o 
   5  -5   7      283.70      281.67      7.52 o 
   6  -5   7      986.09      973.55     16.49 o 
   7  -5   7     1008.25      977.72     16.22 o 
   8  -5   7      392.35      396.16     18.81 o 
   9  -5   7       10.66       27.18      8.83 o 
  10  -5   7       11.31        0.64      4.89 o 
 -13  -4   7      346.87      388.73     23.15 o 
 -12  -4   7      104.88      105.94     10.07 o 
 -11  -4   7      502.79      494.02     18.09 o 
 -10  -4   7     1106.54     1124.10     27.42 o 
  -9  -4   7       84.65      100.19      5.00 o 
  -8  -4   7       48.07       44.56      3.60 o 
  -7  -4   7        1.39        2.34      2.02 o 
  -6  -4   7      795.81      878.53     13.20 o 
  -5  -4   7     2402.17     2538.31     28.13 o 
  -4  -4   7     1488.31     1490.07     25.08 o 
  -3  -4   7      505.38      516.31      8.60 o 
  -2  -4   7       47.86       81.58      3.40 o 
  -1  -4   7      188.30      210.17      4.89 o 
   0  -4   7      115.63      150.01      5.74 o 
   1  -4   7      896.82     1135.75     14.41 o 
   2  -4   7      681.52      785.31     11.43 o 
   3  -4   7       24.53       14.01      2.39 o 
   4  -4   7     1137.88     1178.55     16.32 o 
   5  -4   7      247.85      290.21      7.63 o 
   6  -4   7      380.93      375.21      9.09 o 
   7  -4   7      267.66      299.46     12.95 o 
   8  -4   7       11.69        2.36      4.64 o 
   9  -4   7      130.22      126.59      9.89 o 
  10  -4   7      349.71      348.39     15.30 o 
 -13  -3   7       17.07       21.50      6.58 o 
 -12  -3   7      739.15      767.82     31.19 o 
 -11  -3   7       31.46       28.20      6.23 o 
 -10  -3   7        1.97       -3.74      3.74 o 
  -9  -3   7      645.67      631.98     11.55 o 
  -8  -3   7       10.98        8.61      2.42 o 
  -7  -3   7       19.58       31.15      2.96 o 
  -6  -3   7      122.99       99.83      4.14 o 
  -5  -3   7       38.32       33.29      2.69 o 
  -4  -3   7      902.89      917.40     12.64 o 
  -3  -3   7      825.42      880.84     11.87 o 
  -2  -3   7       28.59       13.08      1.80 o 
  -1  -3   7     1437.24     1387.20     18.14 o 
   0  -3   7       49.72       97.86      4.68 o 
   1  -3   7     2134.70     2217.98     29.27 o 
   2  -3   7     3403.22     3505.12     44.58 o 
   3  -3   7      223.21      214.07      5.71 o 
   4  -3   7       24.70       25.66      2.96 o 
   5  -3   7     1492.96     1455.51     19.58 o 
   6  -3   7       32.66       43.52      3.95 o 
   7  -3   7      285.62      289.05     12.82 o 
   8  -3   7      584.82      578.04     20.21 o 
   9  -3   7      709.51      659.61     20.93 o 
  10  -3   7      148.08      149.38     11.20 o 
 -14  -2   7       51.74       42.78      8.15 o 
 -13  -2   7       22.56       21.87      6.72 o 
 -12  -2   7        9.13       11.38      5.44 o 
 -11  -2   7      487.81      502.82     64.77 o 
 -10  -2   7       22.11       23.95      4.11 o 
  -9  -2   7        0.28       -1.23      2.57 o 
  -8  -2   7      300.49      281.35      8.29 o 
  -7  -2   7       19.42       23.09      2.55 o 
  -6  -2   7      554.55      525.24      9.07 o 
  -5  -2   7       25.48       17.70      2.21 o 
  -4  -2   7     2523.91     2629.25     27.91 o 
  -3  -2   7     2869.49     3120.21     31.98 o 
  -2  -2   7     2278.72     2541.56     26.50 o 
  -1  -2   7      127.33      148.22      5.50 o 
   0  -2   7      252.70      211.81      6.45 o 
   1  -2   7      592.22      639.21     12.23 o 
   2  -2   7      496.81      518.52     10.94 o 
   3  -2   7       49.59       84.21      3.87 o 
   4  -2   7      378.21      422.83      8.67 o 
   5  -2   7        7.64       15.24      3.01 o 
   6  -2   7     2445.72     2521.55     30.24 o 
   7  -2   7      124.27      129.23      9.62 o 
   8  -2   7      116.19      126.47      9.89 o 
   9  -2   7      106.76       74.29     10.18 o 
  10  -2   7        6.19        1.51      4.98 o 
 -14  -1   7       66.85       86.72     10.35 o 
 -13  -1   7      348.18      344.12     16.26 o 
 -12  -1   7      952.00     1019.48     27.43 o 
 -11  -1   7        3.74        4.49      3.35 o 
 -10  -1   7     1983.73     1954.15     30.48 o 
  -9  -1   7       19.39       26.43      3.91 o 
  -8  -1   7        2.43        5.24      1.97 o 
  -7  -1   7     1410.42     1418.65     17.79 o 
  -6  -1   7      144.95      157.33      4.61 o 
  -5  -1   7       23.30       35.33      2.61 o 
  -4  -1   7       43.97       80.54      3.39 o 
  -3  -1   7     2520.56     2489.88     26.25 o 
  -2  -1   7       44.10       40.15      4.47 o 
  -1  -1   7      274.02      278.70      8.65 o 
   0  -1   7      392.33      371.27      8.67 o 
   1  -1   7      447.25      426.71      9.68 o 
   2  -1   7       13.86        8.99      2.34 o 
   3  -1   7      609.60      627.53     10.43 o 
   4  -1   7      149.37      143.20      5.27 o 
   5  -1   7      220.65      230.50      6.96 o 
   6  -1   7      400.16      414.56     12.56 o 
   7  -1   7      820.35      787.90     34.13 o 
   8  -1   7       53.18       61.03      7.76 o 
   9  -1   7       28.80       20.36     10.03 o 
  10  -1   7      186.02      193.27     12.93 o 
 -14   0   7       47.64       73.69     19.25 o 
 -13   0   7       12.63       14.23      5.73 o 
 -12   0   7      213.37      216.33      9.54 o 
 -11   0   7       11.97        8.50      5.45 o 
 -10   0   7        0.00       -4.47      5.10 o 
  -9   0   7      473.32      449.16     11.61 o 
  -8   0   7       61.02       68.48      4.85 o 
  -7   0   7       20.49       25.04      2.30 o 
  -6   0   7      399.13      414.01      7.44 o 
  -5   0   7      142.77      150.80      4.40 o 
  -4   0   7        5.05       10.64      1.88 o 
  -3   0   7     1253.00     1336.51     15.89 o 
  -2   0   7       71.29       83.07      3.03 o 
  -1   0   7        3.04        4.65      3.71 o 
   0   0   7       23.88       27.34      2.06 o 
   1   0   7      806.32      824.43     11.60 o 
   2   0   7     1370.50     1288.58     19.80 o 
   3   0   7      163.28      177.60      5.44 o 
   4   0   7       21.12       15.73      2.83 o 
   5   0   7       26.78       22.08      4.16 o 
   6   0   7      562.38      563.01     14.03 o 
   7   0   7        0.12       -0.19      4.43 o 
   8   0   7     2099.02     2102.06     42.76 o 
   9   0   7      134.61      140.59     11.25 o 
 -15   1   7       12.74        9.91      6.40 o 
 -14   1   7       35.54       21.56      6.41 o 
 -13   1   7       19.79       11.54      5.61 o 
 -12   1   7      618.08      649.11     16.20 o 
 -11   1   7     2568.20     2489.65     38.42 o 
 -10   1   7     1941.86     1891.88     30.68 o 
  -9   1   7        0.00        0.88      2.63 o 
  -8   1   7      149.27      127.99      7.30 o 
  -7   1   7       77.62       83.04      6.04 o 
  -6   1   7      363.22      383.02      7.86 o 
  -5   1   7     2117.89     2142.50     23.69 o 
  -4   1   7      269.17      291.43      5.98 o 
  -3   1   7      225.48      303.84      6.08 o 
  -2   1   7       34.36       23.32      2.16 o 
  -1   1   7     1241.72     1130.27     14.27 o 
   0   1   7      122.79      140.32      4.26 o 
   1   1   7       10.79        7.24      1.74 o 
   2   1   7      854.13      825.60     14.70 o 
   3   1   7       14.08       19.78      2.67 o 
   4   1   7        1.40        2.72      2.90 o 
   5   1   7        0.95        2.99      3.36 o 
   6   1   7      231.79      221.78      9.26 o 
   7   1   7      148.74      132.97     10.41 o 
   8   1   7      458.49      409.83     16.99 o 
   9   1   7       14.16       19.86     12.25 o 
 -15   2   7        0.33       10.93      7.32 o 
 -14   2   7        4.69        1.86      5.04 o 
 -13   2   7       27.28       11.83      4.41 o 
 -12   2   7      860.30      887.27     19.39 o 
 -11   2   7       10.27       22.23      5.45 o 
 -10   2   7       39.46       48.32      6.28 o 
  -9   2   7      113.69      117.19      6.49 o 
  -8   2   7        6.63        6.43      2.81 o 
  -7   2   7      316.70      340.90      9.34 o 
  -6   2   7        0.08        0.26      1.45 o 
  -5   2   7      150.19      181.18      7.83 o 
  -4   2   7      585.48      561.05      8.27 o 
  -3   2   7      454.92      488.62      8.27 o 
  -2   2   7       43.30       31.64      2.59 o 
  -1   2   7      339.35      350.27      6.99 o 
   0   2   7      266.02      278.99      6.27 o 
   1   2   7      100.70       86.09      3.92 o 
   2   2   7      193.51      188.23      5.59 o 
   3   2   7       44.07       41.24      3.41 o 
   4   2   7      486.54      497.95     12.56 o 
   5   2   7      112.27      116.39      6.94 o 
   6   2   7      225.95      198.90     11.65 o 
   7   2   7      370.75      430.35     17.33 o 
   8   2   7      549.35      479.55     18.96 o 
 -15   3   7        4.86        6.31      5.66 o 
 -14   3   7      106.44      116.11      8.45 o 
 -13   3   7        0.93        1.71      3.55 o 
 -12   3   7       99.35       93.51     12.95 o 
 -11   3   7        3.49       -0.48      5.25 o 
 -10   3   7      620.12      611.05     14.65 o 
  -9   3   7     3599.02     3492.83     46.01 o 
  -8   3   7      686.08      630.34     13.81 o 
  -7   3   7      246.20      255.38      8.26 o 
  -6   3   7      509.64      533.34      8.77 o 
  -5   3   7     2463.37     2547.37     27.90 o 
  -4   3   7      638.46      636.50     10.16 o 
  -3   3   7        0.37        4.14      1.89 o 
  -2   3   7      355.25      311.47      6.77 o 
  -1   3   7      100.51       89.98      3.97 o 
   0   3   7      110.97      134.38      4.69 o 
   1   3   7     1877.40     1704.85     20.96 o 
   2   3   7      194.07      186.69      5.73 o 
   3   3   7       15.65       11.43      3.61 o 
   4   3   7       43.86       48.63      5.13 o 
   5   3   7        0.08       -0.13      4.81 o 
   6   3   7       22.20       31.21      6.72 o 
   7   3   7       44.80       43.86      7.75 o 
   8   3   7      199.22      171.30     13.21 o 
 -15   4   7      231.11      224.08     13.10 o 
 -14   4   7       21.36       25.63      5.32 o 
 -13   4   7       61.60       57.16      7.49 o 
 -12   4   7       16.68       14.45      4.34 o 
 -11   4   7     1878.86     1733.54     30.23 o 
 -10   4   7      734.18      754.34     16.64 o 
  -9   4   7        0.47        5.03      3.25 o 
  -8   4   7      299.47      327.25     12.58 o 
  -7   4   7        8.73        8.20      2.99 o 
  -6   4   7       79.89       82.65      3.57 o 
  -5   4   7       29.22       64.71      3.54 o 
  -4   4   7      181.00      217.14      5.85 o 
  -3   4   7       29.75       29.01      3.31 o 
  -2   4   7      630.41      630.14     10.65 o 
  -1   4   7      114.50      126.55      5.90 o 
   0   4   7      113.76      112.92      5.28 o 
   1   4   7      611.77      610.49     14.58 o 
   2   4   7      349.49      356.97     10.33 o 
   3   4   7      108.59      105.33      6.57 o 
   4   4   7      600.73      626.67     15.13 o 
   5   4   7       10.43        9.87      4.25 o 
   6   4   7       11.72       19.22      8.99 o 
   7   4   7       14.87        7.97     13.53 o 
 -15   5   7      599.08      570.27     17.26 o 
 -14   5   7       39.21       43.59      6.23 o 
 -13   5   7       11.31       15.37      4.61 o 
 -12   5   7      168.90      180.12     11.96 o 
 -11   5   7      130.17      114.02     19.45 o 
 -10   5   7      921.14      876.95     18.41 o 
  -9   5   7      180.04      190.26      8.09 o 
  -8   5   7     1283.30     1240.92     21.64 o 
  -7   5   7     1436.00     1392.82     22.75 o 
  -6   5   7       80.46       95.26      4.05 o 
  -5   5   7     1610.67     1651.58     20.59 o 
  -4   5   7       16.17        8.04      2.50 o 
  -3   5   7      707.87      817.57     12.91 o 
  -2   5   7       63.51       49.93      3.68 o 
  -1   5   7       57.83       67.34      4.07 o 
   0   5   7      313.76      283.83      7.27 o 
   1   5   7       55.93       61.25      8.98 o 
   2   5   7       11.10       10.61      3.75 o 
   3   5   7      301.81      277.53     10.09 o 
   4   5   7      218.03      257.78     10.18 o 
   5   5   7      159.28      147.07     15.89 o 
   6   5   7       16.80       11.14      5.51 o 
 -15   6   7      249.08      240.41     11.99 o 
 -14   6   7       64.73       74.77      7.40 o 
 -13   6   7      103.43      106.06      7.81 o 
 -12   6   7       46.63       39.62      6.79 o 
 -11   6   7       22.82       33.31      5.09 o 
 -10   6   7       58.96       40.15      5.14 o 
  -9   6   7     2391.60     2141.45     32.57 o 
  -8   6   7       12.45        9.14      3.53 o 
  -7   6   7      313.14      330.07     10.27 o 
  -6   6   7       10.74       15.82      2.67 o 
  -5   6   7       23.46       22.37      2.77 o 
  -4   6   7       60.28       59.77      4.51 o 
  -3   6   7        0.42        2.23      2.28 o 
  -2   6   7      298.24      317.71      8.06 o 
  -1   6   7      189.71      191.84      5.78 o 
   0   6   7      194.05      203.60      6.52 o 
   1   6   7       55.04       70.00      7.28 o 
   2   6   7       14.52       23.73      4.52 o 
   3   6   7      454.84      477.40     19.85 o 
   4   6   7      125.71      135.66     12.10 o 
   5   6   7        1.22        4.99      5.81 o 
   6   6   7      124.35      111.63     16.07 o 
 -15   7   7        3.94        4.30      4.28 o 
 -14   7   7        0.12       -1.32      3.96 o 
 -13   7   7     1042.33      917.07     21.04 o 
 -12   7   7       68.18       56.85      6.31 o 
 -11   7   7      277.49      251.71     10.25 o 
 -10   7   7       22.99       26.30      4.53 o 
  -9   7   7      131.66      110.34     11.09 o 
  -8   7   7     1396.11     1246.66     22.83 o 
  -7   7   7      344.54      372.41     11.02 o 
  -6   7   7      133.47      149.13      5.67 o 
  -5   7   7        1.36        6.77      2.73 o 
  -4   7   7      364.74      352.41      8.60 o 
  -3   7   7      971.37      950.50     15.36 o 
  -2   7   7      140.14      151.34      6.94 o 
  -1   7   7        1.14       -2.35      2.52 o 
   0   7   7      297.51      303.33     10.04 o 
   1   7   7      259.56      290.58     10.19 o 
   2   7   7      298.38      284.94     10.53 o 
   3   7   7      379.06      397.69     12.92 o 
   4   7   7       47.88       45.01      6.15 o 
   5   7   7       33.94       38.65      7.70 o 
 -14   8   7       69.58       53.85      8.87 o 
 -13   8   7      504.43      491.50     15.32 o 
 -12   8   7      529.15      521.60     15.21 o 
 -11   8   7      218.82      240.21     10.17 o 
 -10   8   7       54.69       78.62      6.61 o 
  -9   8   7        2.80        5.54      3.55 o 
  -8   8   7       27.11       21.02      4.42 o 
  -7   8   7      620.99      570.40     14.20 o 
  -6   8   7      134.68      146.54      6.03 o 
  -5   8   7        3.32        1.07      2.59 o 
  -4   8   7       44.81       69.88      4.80 o 
  -3   8   7        8.64        4.18      4.87 o 
  -2   8   7      134.49      153.25      6.30 o 
  -1   8   7        0.31       -2.40      3.30 o 
   0   8   7      254.49      275.58     10.08 o 
   1   8   7       71.65       54.44      5.90 o 
   2   8   7      216.32      247.52     12.58 o 
   3   8   7      120.59       81.45      7.38 o 
   4   8   7       33.91       47.84      8.14 o 
 -14   9   7       80.23       77.04      8.02 o 
 -13   9   7       45.28       34.76      6.00 o 
 -12   9   7       57.70       61.16      6.85 o 
 -11   9   7      874.05      774.57     19.34 o 
 -10   9   7       59.96       61.53      6.30 o 
  -9   9   7      331.46      334.38     13.59 o 
  -8   9   7       10.87        8.66      3.89 o 
  -7   9   7        6.74        4.29      3.51 o 
  -6   9   7     1559.48     1460.61     20.82 o 
  -5   9   7      770.64      839.03     14.83 o 
  -4   9   7       91.25       91.13      6.94 o 
  -3   9   7      951.67      996.27     24.67 o 
  -2   9   7       51.02       39.86      4.37 o 
  -1   9   7      666.52      686.78     16.09 o 
   0   9   7        5.38        0.88      3.99 o 
   1   9   7       28.28       31.55      5.48 o 
   2   9   7      334.37      339.93     14.96 o 
   3   9   7      191.32      184.55     10.30 o 
 -13  10   7      536.04      564.47     21.65 o 
 -12  10   7      103.31       74.47      9.50 o 
 -11  10   7       78.96       73.86      9.17 o 
 -10  10   7      201.01      199.47     12.45 o 
  -9  10   7       48.10       70.61     16.71 o 
  -8  10   7       25.16       30.15      8.04 o 
  -7  10   7       10.47        8.73      5.04 o 
  -6  10   7        7.96       16.91      4.09 o 
  -5  10   7      197.38      186.42      8.47 o 
  -4  10   7       42.41       39.84      4.55 o 
  -3  10   7       43.93       43.12      4.55 o 
  -2  10   7       20.64       13.65      4.39 o 
  -1  10   7       61.60       69.43      6.44 o 
   0  10   7        5.26       -1.28      3.86 o 
   1  10   7        0.22       -0.39      4.02 o 
   2  10   7       60.84       59.32      7.01 o 
 -13  11   7      117.97      130.86     12.26 o 
 -12  11   7       59.98       47.57      9.31 o 
 -11  11   7      194.35      176.83     12.84 o 
 -10  11   7       95.73      129.21     17.82 o 
  -9  11   7      237.87      212.09     29.20 o 
  -8  11   7        0.48        3.28      5.12 o 
  -7  11   7      221.46      229.18     12.93 o 
  -6  11   7       86.20       87.88      9.10 o 
  -5  11   7       44.16       38.93      5.43 o 
  -4  11   7      790.45      700.19     18.15 o 
  -3  11   7      127.51      151.70     10.58 o 
  -2  11   7       67.61       88.35     11.93 o 
  -1  11   7      226.42      249.23     13.32 o 
   0  11   7       32.95       31.81      7.25 o 
 -11  12   7      232.78      253.27     21.40 o 
 -10  12   7       36.39       24.94     13.29 o 
  -9  12   7        9.09       10.45      6.15 o 
  -8  12   7       43.74       31.53      7.11 o 
  -7  12   7        2.18       10.74      5.70 o 
  -6  12   7       19.88       41.98      7.87 o 
  -5  12   7       24.31       27.36      7.09 o 
  -4  12   7      169.42      186.19     11.73 o 
  -3  12   7        0.88        8.15      5.43 o 
  -2  12   7      412.03      386.38     35.57 o 
  -9  13   7       38.35       29.96     13.05 o 
  -8  13   7       90.88      141.56     12.11 o 
  -7  13   7       83.67       66.83      9.50 o 
  -6  13   7        4.69       16.72      6.56 o 
  -5  13   7      182.44      192.02     10.66 o 
  -4  13   7       11.10        7.78     11.30 o 
   1 -16   8       89.29      100.40      8.60 o 
   2 -16   8       87.92       76.64      7.77 o 
   3 -16   8        7.19        6.66      4.90 o 
  -2 -15   8      127.96      130.31     11.59 o 
  -1 -15   8      171.01      167.39      9.86 o 
   0 -15   8       34.16       24.57      5.47 o 
   1 -15   8        1.66        8.89      4.71 o 
   2 -15   8      187.34      167.87     21.42 o 
   3 -15   8        7.32        3.05      4.36 o 
   4 -15   8      163.28      174.68     17.09 o 
   5 -15   8      290.61      303.59     15.36 o 
   6 -15   8       12.86       16.03      6.86 o 
  -4 -14   8      100.86      116.34     11.03 o 
  -3 -14   8       36.04       18.95     15.36 o 
  -2 -14   8        9.13        8.32      4.45 o 
  -1 -14   8        5.14        3.28      4.34 o 
   0 -14   8       33.77       22.04      5.33 o 
   1 -14   8       67.67       74.60     10.43 o 
   2 -14   8       62.82       63.57      9.02 o 
   3 -14   8        7.37        7.04      6.14 o 
   4 -14   8      347.72      340.20     12.58 o 
   5 -14   8       42.93       43.73      6.65 o 
   6 -14   8        0.07        0.11      4.73 o 
   7 -14   8       61.43       76.81     10.74 o 
  -6 -13   8       45.02       39.75      7.92 o 
  -5 -13   8       52.43       47.22      8.15 o 
  -4 -13   8       54.69       65.50      8.71 o 
  -3 -13   8        0.39       -2.32      4.25 o 
  -2 -13   8      404.22      375.39     12.49 o 
  -1 -13   8      242.37      214.26      9.74 o 
   0 -13   8      407.98      349.05     12.03 o 
   1 -13   8      775.35      711.43     17.41 o 
   2 -13   8       13.69       11.73      4.42 o 
   3 -13   8      231.77      206.37      9.65 o 
   4 -13   8      168.42      170.54     10.00 o 
   5 -13   8        0.11       -2.56      3.88 o 
   6 -13   8        0.94       -5.65      5.65 o 
   7 -13   8       30.87       42.44     16.15 o 
   8 -13   8        2.43        9.79      5.64 o 
  -7 -12   8       14.08       12.30      6.69 o 
  -6 -12   8       26.73       31.67      6.91 o 
  -5 -12   8        1.46        5.68      5.60 o 
  -4 -12   8        0.66        7.09      4.95 o 
  -3 -12   8       69.26       64.28      7.17 o 
  -2 -12   8        0.49        3.00      3.71 o 
  -1 -12   8      565.46      538.29     14.38 o 
   0 -12   8        0.14       -1.05      4.70 o 
   1 -12   8        0.03        3.55      3.96 o 
   2 -12   8      122.58      112.16      7.43 o 
   3 -12   8      154.62      136.04      6.92 o 
   4 -12   8       22.51       19.59      5.00 o 
   5 -12   8       95.10      131.24      8.27 o 
   6 -12   8      112.56      126.26     10.23 o 
   7 -12   8       19.32       12.65      5.89 o 
   8 -12   8      120.42      117.26     10.35 o 
   9 -12   8        1.07        1.94      5.17 o 
  -8 -11   8        2.71       -4.08      5.22 o 
  -7 -11   8      282.98      271.89     14.16 o 
  -6 -11   8      400.19      429.70     16.91 o 
  -5 -11   8      268.96      276.94     17.11 o 
  -4 -11   8      148.99      149.43     12.16 o 
  -3 -11   8      196.13      205.08      9.02 o 
  -2 -11   8       87.99       83.99      6.39 o 
  -1 -11   8      168.65      187.46      8.52 o 
   0 -11   8      737.25      717.15     21.86 o 
   1 -11   8     1229.26     1267.50     46.67 o 
   2 -11   8      526.89      480.06     13.19 o 
   3 -11   8     2970.72     2932.84     41.64 o 
   4 -11   8      218.47      204.27     20.02 o 
   5 -11   8      732.04      726.87     24.20 o 
   6 -11   8      157.33      160.64     10.91 o 
   7 -11   8       20.70       11.32      6.05 o 
   8 -11   8        1.70        6.35      5.40 o 
   9 -11   8       43.31       64.10     12.09 o 
  -9 -10   8      238.79      262.82     44.64 o 
  -8 -10   8       82.86       96.89      9.67 o 
  -7 -10   8       97.22      104.16      9.79 o 
  -6 -10   8        0.58        4.20      7.56 o 
  -5 -10   8      457.48      476.49     13.15 o 
  -4 -10   8      279.93      276.43      9.85 o 
  -3 -10   8      148.14      146.75      7.73 o 
  -2 -10   8       45.48       44.08      5.10 o 
  -1 -10   8       58.27       70.77      5.71 o 
   0 -10   8      338.44      365.64     10.84 o 
   1 -10   8      250.77      269.53      9.43 o 
   2 -10   8        2.46        3.61      5.00 o 
   3 -10   8       77.80       87.96     10.75 o 
   4 -10   8        1.30        4.82      3.77 o 
   5 -10   8      594.00      586.26     15.76 o 
   6 -10   8      273.56      245.61     12.55 o 
   7 -10   8      128.57      140.59     10.29 o 
   8 -10   8      225.28      226.64     12.43 o 
   9 -10   8        4.09       -5.33      5.33 o 
 -10  -9   8      208.02      208.53     13.11 o 
  -9  -9   8        0.26        4.31      3.84 o 
  -8  -9   8       61.80       68.78      9.63 o 
  -7  -9   8       25.50       23.60      4.52 o 
  -6  -9   8      137.44      142.59      6.33 o 
  -5  -9   8       76.49       83.12      6.68 o 
  -4  -9   8      200.09      177.57      6.47 o 
  -3  -9   8      772.42      784.11     13.27 o 
  -2  -9   8      358.73      352.94      8.21 o 
  -1  -9   8      363.31      383.48     10.72 o 
   0  -9   8       46.41       51.36      4.87 o 
   1  -9   8      533.91      498.84     12.21 o 
   2  -9   8       65.58      101.93      6.15 o 
   3  -9   8     1257.34     1352.74     22.87 o 
   4  -9   8      550.28      557.59     13.61 o 
   5  -9   8     1598.43     1660.15     31.29 o 
   6  -9   8      171.62      177.88     12.81 o 
   7  -9   8      118.69      122.70      9.62 o 
   8  -9   8       97.37      103.45      9.37 o 
   9  -9   8      118.80      103.62      9.47 o 
  10  -9   8       67.09       44.05      7.93 o 
 -11  -8   8        3.52        3.34      5.50 o 
 -10  -8   8      335.74      343.66     13.27 o 
  -9  -8   8      128.96      129.35      7.93 o 
  -8  -8   8       27.50       27.02      4.76 o 
  -7  -8   8      680.42      657.44     16.90 o 
  -6  -8   8      602.25      652.78     14.76 o 
  -5  -8   8       48.27       43.49      4.46 o 
  -4  -8   8       60.97       61.10      4.25 o 
  -3  -8   8      485.20      455.56      9.41 o 
  -2  -8   8     1066.01     1136.33     16.09 o 
  -1  -8   8      291.81      269.83      6.81 o 
   0  -8   8        9.63       12.93      2.93 o 
   1  -8   8      922.42     1025.39     14.88 o 
   2  -8   8       65.99       66.35      3.98 o 
   3  -8   8      628.29      692.61     11.99 o 
   4  -8   8      110.88      115.52      5.39 o 
   5  -8   8       40.95       40.22     10.19 o 
   6  -8   8       63.98       52.39      5.40 o 
   7  -8   8      710.97      725.03     16.45 o 
   8  -8   8      977.55     1001.23     20.43 o 
   9  -8   8      442.61      470.99     13.85 o 
  10  -8   8      202.67      234.24     18.94 o 
 -11  -7   8       56.63       46.40     13.45 o 
 -10  -7   8       31.26       30.49      5.20 o 
  -9  -7   8     1603.50     1601.30     34.66 o 
  -8  -7   8      366.12      359.51     11.03 o 
  -7  -7   8      159.54      169.33      6.43 o 
  -6  -7   8       42.59       43.49      3.88 o 
  -5  -7   8      123.80      135.36      5.48 o 
  -4  -7   8      385.97      369.09      8.93 o 
  -3  -7   8       52.09       51.09      3.63 o 
  -2  -7   8      208.10      188.89      5.62 o 
  -1  -7   8     1342.39     1295.99     17.06 o 
   0  -7   8     2327.80     2329.44     26.61 o 
   1  -7   8      178.21      186.51      5.56 o 
   2  -7   8      648.14      701.84     11.55 o 
   3  -7   8       88.69      104.00      4.77 o 
   4  -7   8       17.17       42.72      3.78 o 
   5  -7   8      305.88      318.17      9.97 o 
   6  -7   8       21.84       22.16      4.34 o 
   7  -7   8      800.25      822.62     17.64 o 
   8  -7   8      124.53      123.68     10.98 o 
   9  -7   8        5.41        6.34      4.13 o 
  10  -7   8       43.61       43.22      7.70 o 
 -12  -6   8       96.41       76.45     15.28 o 
 -11  -6   8      286.09      278.25     20.93 o 
 -10  -6   8      135.20      116.78      9.53 o 
  -9  -6   8       81.17       79.91      7.17 o 
  -8  -6   8       56.85       48.64      4.20 o 
  -7  -6   8        0.01        1.42      2.59 o 
  -6  -6   8       48.16       48.25      3.83 o 
  -5  -6   8      250.86      217.43      6.34 o 
  -4  -6   8      282.12      270.68      6.84 o 
  -3  -6   8      317.81      351.51      7.61 o 
  -2  -6   8     1435.64     1383.02     17.59 o 
  -1  -6   8       26.49       50.86      4.96 o 
   0  -6   8     2226.67     2252.00     25.51 o 
   1  -6   8      364.76      339.23      9.69 o 
   2  -6   8      235.64      255.81      6.48 o 
   3  -6   8      403.11      423.77      8.74 o 
   4  -6   8        8.08       10.51      2.76 o 
   5  -6   8       26.54       28.38      4.59 o 
   6  -6   8      100.91      104.50      6.70 o 
   7  -6   8      105.76      110.17      7.74 o 
   8  -6   8       37.29       31.93      5.03 o 
   9  -6   8      723.63      712.92     21.70 o 
  10  -6   8      859.14      883.13     25.36 o 
 -13  -5   8      179.53      173.65     13.16 o 
 -12  -5   8       99.36      124.10     15.51 o 
 -11  -5   8        0.75        0.40      4.28 o 
 -10  -5   8       26.12       22.28      5.97 o 
  -9  -5   8     1300.93     1265.13     30.33 o 
  -8  -5   8     1433.16     1371.39     34.13 o 
  -7  -5   8     2487.30     2445.01     28.86 o 
  -6  -5   8       20.18       21.97      4.18 o 
  -5  -5   8       22.36       30.79      2.99 o 
  -4  -5   8       32.00       41.93      3.13 o 
  -3  -5   8      250.00      216.05      6.73 o 
  -2  -5   8      157.12      141.21      4.54 o 
  -1  -5   8      108.00      122.66      4.14 o 
   0  -5   8      717.22      778.03     11.37 o 
   1  -5   8        8.37       -0.33      1.79 o 
   2  -5   8      203.17      191.56      5.47 o 
   3  -5   8       77.41       77.86      4.03 o 
   4  -5   8     1474.40     1493.97     23.67 o 
   5  -5   8      201.15      217.97      8.56 o 
   6  -5   8        2.75        3.55      3.54 o 
   7  -5   8      114.13      122.96      7.40 o 
   8  -5   8       28.48       22.04      7.80 o 
   9  -5   8      252.34      223.34     12.41 o 
  10  -5   8        2.67        8.21      5.43 o 
 -13  -4   8       75.20       71.61      9.51 o 
 -12  -4   8      197.19      212.01     13.10 o 
 -11  -4   8       39.58       37.45      6.92 o 
 -10  -4   8      249.93      239.60     12.09 o 
  -9  -4   8      142.56      154.64      6.09 o 
  -8  -4   8      187.51      187.24      6.68 o 
  -7  -4   8       23.05       27.02      3.12 o 
  -6  -4   8        4.02        3.41      2.07 o 
  -5  -4   8       45.59       28.33      3.45 o 
  -4  -4   8      278.25      288.17      6.55 o 
  -3  -4   8      841.34      853.04     16.03 o 
  -2  -4   8        2.88        3.35      1.70 o 
  -1  -4   8      792.04      777.12     11.14 o 
   0  -4   8     3857.58     3778.39     41.38 o 
   1  -4   8      208.61      200.50      4.87 o 
   2  -4   8     1697.07     1668.57     20.10 o 
   3  -4   8      111.64      105.63      4.87 o 
   4  -4   8      112.79      129.55      6.67 o 
   5  -4   8     1038.63     1047.44     21.02 o 
   6  -4   8       35.05       37.52      9.37 o 
   7  -4   8        1.31        3.21      3.65 o 
   8  -4   8       16.58       20.19      6.02 o 
   9  -4   8       65.38       52.63      8.91 o 
  10  -4   8       40.09       31.77      7.19 o 
 -14  -3   8       72.26       82.69     10.47 o 
 -13  -3   8      385.64      357.04     16.84 o 
 -12  -3   8       46.95       49.47      7.54 o 
 -11  -3   8      511.61      501.97     22.99 o 
 -10  -3   8      307.04      291.68     11.82 o 
  -9  -3   8      170.41      142.97      6.97 o 
  -8  -3   8     1287.25     1265.01     20.01 o 
  -7  -3   8      206.15      209.52      5.99 o 
  -6  -3   8     1219.26     1144.88     15.69 o 
  -5  -3   8     2531.90     2653.70     33.67 o 
  -4  -3   8      806.23      897.07     12.66 o 
  -3  -3   8      341.82      315.51      9.69 o 
  -2  -3   8      531.58      599.94      8.95 o 
  -1  -3   8     1032.12     1025.04     21.54 o 
   0  -3   8        0.66       -1.16      2.31 o 
   1  -3   8        1.51       -2.01      2.20 o 
   2  -3   8      119.63      118.73      4.00 o 
   3  -3   8       66.82       64.26      4.84 o 
   4  -3   8       40.08       42.92      4.75 o 
   5  -3   8       97.63       85.96      6.11 o 
   6  -3   8      139.77      146.29      9.73 o 
   7  -3   8      142.96      131.46     10.01 o 
   8  -3   8      157.31      157.56     11.03 o 
   9  -3   8      168.52      179.56     12.04 o 
 -14  -2   8       61.56       68.35      9.55 o 
 -13  -2   8       75.65       85.19      9.66 o 
 -12  -2   8       98.29       87.99     23.31 o 
 -11  -2   8     1064.02     1060.80     25.33 o 
 -10  -2   8      202.09      207.15      8.43 o 
  -9  -2   8      635.12      619.86     17.16 o 
  -8  -2   8      256.42      262.73      9.83 o 
  -7  -2   8      105.09      112.38      4.50 o 
  -6  -2   8      247.68      236.38      6.00 o 
  -5  -2   8       41.94       47.08      2.98 o 
  -4  -2   8       27.81        8.54      2.01 o 
  -3  -2   8      359.70      317.32      6.24 o 
  -2  -2   8     3084.87     3093.31     38.21 o 
  -1  -2   8    10296.53    10346.31    147.09 o 
   0  -2   8      684.72      678.29     13.79 o 
   1  -2   8      360.44      350.06      9.90 o 
   2  -2   8      654.92      556.76     12.01 o 
   3  -2   8       14.52        5.66      3.06 o 
   4  -2   8      692.10      681.56     14.86 o 
   5  -2   8      347.12      354.85     10.59 o 
   6  -2   8       64.82       61.84      7.37 o 
   7  -2   8      508.15      531.50     18.22 o 
   8  -2   8      100.72       99.04      9.50 o 
   9  -2   8        9.88       -1.17      5.34 o 
 -14  -1   8      343.01      349.75     16.96 o 
 -13  -1   8      591.39      522.37     19.77 o 
 -12  -1   8        5.48        2.40      6.05 o 
 -11  -1   8      582.70      511.97     18.82 o 
 -10  -1   8      601.47      561.91     25.65 o 
  -9  -1   8      213.86      222.11      8.73 o 
  -8  -1   8      547.99      542.23      9.72 o 
  -7  -1   8     2785.10     2768.09     33.14 o 
  -6  -1   8      172.79      161.73      4.86 o 
  -5  -1   8       63.98       45.78      2.93 o 
  -4  -1   8      313.34      272.22      7.58 o 
  -3  -1   8     6327.15     6790.16     78.69 o 
  -2  -1   8      136.37      150.41      7.36 o 
  -1  -1   8      114.24       86.78      4.76 o 
   0  -1   8       19.26       27.95      5.13 o 
   1  -1   8      416.88      400.92      9.96 o 
   2  -1   8      211.24      230.57     10.24 o 
   3  -1   8      151.62      164.58      6.85 o 
   4  -1   8       26.38       26.91      4.18 o 
   5  -1   8       24.37       19.82     10.66 o 
   6  -1   8      509.69      493.38     17.16 o 
   7  -1   8       22.62       23.10      6.51 o 
   8  -1   8        0.15        0.15      7.00 o 
   9  -1   8        3.01       -3.52      5.14 o 
 -14   0   8       24.17       11.58      6.15 o 
 -13   0   8       17.14        3.35      4.96 o 
 -12   0   8       32.77       34.23      5.19 o 
 -11   0   8       59.62       76.72      6.21 o 
 -10   0   8       59.22       57.81      5.49 o 
  -9   0   8      962.83      957.11     18.29 o 
  -8   0   8      713.75      698.59     14.60 o 
  -7   0   8       35.58       46.56      2.98 o 
  -6   0   8      199.62      247.02      6.95 o 
  -5   0   8      246.31      261.37      7.67 o 
  -4   0   8       43.52       41.28      2.73 o 
  -3   0   8      244.63      229.19      5.24 o 
  -2   0   8      266.83      406.39     10.98 o 
  -1   0   8      172.78      211.80      7.37 o 
   0   0   8      268.14      260.30      7.79 o 
   1   0   8     4202.99     4036.60     49.44 o 
   2   0   8      376.50      365.23     12.76 o 
   3   0   8      556.19      572.19     12.64 o 
   4   0   8      475.13      479.37     18.81 o 
   5   0   8      222.83      202.06     11.13 o 
   6   0   8      338.65      365.70     21.96 o 
   7   0   8      124.04      131.00     10.58 o 
   8   0   8      260.52      282.20     14.73 o 
 -15   1   8      259.88      293.13     16.22 o 
 -14   1   8       14.08       13.65      5.53 o 
 -13   1   8      242.36      260.02     10.76 o 
 -12   1   8     1071.94     1096.75     22.09 o 
 -11   1   8     1222.05     1129.95     21.73 o 
 -10   1   8       12.01        9.86      3.59 o 
  -9   1   8      389.53      370.81     10.71 o 
  -8   1   8     2235.66     2093.81     30.41 o 
  -7   1   8      278.73      239.46      5.57 o 
  -6   1   8       70.46       82.21      3.55 o 
  -5   1   8     4502.85     4658.07     46.75 o 
  -4   1   8      908.19      988.16     13.66 o 
  -3   1   8        9.11       23.71      2.66 o 
  -2   1   8     3648.89     3724.35     46.92 o 
  -1   1   8     1095.60     1214.31     15.51 o 
   0   1   8     1318.93     1311.33     19.60 o 
   1   1   8      223.27      208.70      5.71 o 
   2   1   8       35.19       27.86      3.06 o 
   3   1   8      227.22      213.34     12.52 o 
   4   1   8       54.77       47.55      6.69 o 
   5   1   8      359.82      378.54     16.23 o 
   6   1   8      159.18      137.45     10.34 o 
   7   1   8        0.02       -4.63      7.48 o 
   8   1   8      395.82      371.10     17.10 o 
 -15   2   8       74.65       66.79      9.58 o 
 -14   2   8        0.71        2.53      4.92 o 
 -13   2   8       29.25       25.86      4.29 o 
 -12   2   8        5.70       15.51      4.38 o 
 -11   2   8       49.31       66.55      6.14 o 
 -10   2   8        7.68       10.99      6.60 o 
  -9   2   8       33.73       37.14      4.70 o 
  -8   2   8      473.25      449.20     11.63 o 
  -7   2   8      214.07      209.80      7.62 o 
  -6   2   8        1.22        5.60      3.42 o 
  -5   2   8       96.89       80.84      3.63 o 
  -4   2   8      126.31      176.27      5.49 o 
  -3   2   8      337.29      324.27      7.35 o 
  -2   2   8      551.04      569.93     11.75 o 
  -1   2   8        1.33        6.16      1.95 o 
   0   2   8       39.99       28.63      2.83 o 
   1   2   8       42.69       50.79      4.28 o 
   2   2   8      243.73      244.43      6.61 o 
   3   2   8      853.18      832.18     21.49 o 
   4   2   8      170.90      163.57     10.30 o 
   5   2   8      208.01      214.86     11.97 o 
   6   2   8       25.41       11.06      7.40 o 
   7   2   8        0.89        1.73      6.44 o 
   8   2   8      225.53      213.64     13.89 o 
 -15   3   8       75.76       67.33      9.45 o 
 -14   3   8       45.88       63.73      7.06 o 
 -13   3   8      213.35      225.69     13.36 o 
 -12   3   8      404.88      352.66     12.02 o 
 -11   3   8     1507.58     1386.36     25.46 o 
 -10   3   8     1827.33     1739.62     47.44 o 
  -9   3   8     1603.69     1528.77     25.39 o 
  -8   3   8      762.53      700.16     15.18 o 
  -7   3   8       49.67       60.69     10.63 o 
  -6   3   8     5360.84     5322.43     96.78 o 
  -5   3   8     1276.57     1171.04     15.78 o 
  -4   3   8        8.20       18.01      3.29 o 
  -3   3   8     2539.66     2368.32     27.44 o 
  -2   3   8     1946.71     2025.83     36.63 o 
  -1   3   8      177.08      192.71      5.95 o 
   0   3   8     1562.69     1526.11     19.83 o 
   1   3   8      399.23      441.34     10.06 o 
   2   3   8     1260.80     1200.23     17.10 o 
   3   3   8     1075.94     1074.48     29.92 o 
   4   3   8       17.27       20.16      5.80 o 
   5   3   8       72.16       69.46      8.33 o 
   6   3   8        1.18        0.04      5.07 o 
   7   3   8       42.25       38.23     12.73 o 
 -15   4   8        9.55       21.31     11.55 o 
 -14   4   8       38.42       37.58      5.93 o 
 -13   4   8        8.21        1.20      3.93 o 
 -12   4   8      111.23       97.04      7.30 o 
 -11   4   8       17.47       21.08      4.62 o 
 -10   4   8       15.72       25.01      4.59 o 
  -9   4   8      661.14      643.10     15.04 o 
  -8   4   8        4.83        6.61      3.17 o 
  -7   4   8      216.25      204.21      7.84 o 
  -6   4   8      160.67      148.61      5.99 o 
  -5   4   8       27.16       40.01      3.56 o 
  -4   4   8      120.04      118.28      4.80 o 
  -3   4   8      912.02      868.06     13.28 o 
  -2   4   8      416.37      445.06      9.02 o 
  -1   4   8        0.58        1.11      3.12 o 
   0   4   8      364.70      396.26     14.65 o 
   1   4   8        5.76        2.53      2.41 o 
   2   4   8       21.76       18.85      4.07 o 
   3   4   8       78.03       64.73      7.59 o 
   4   4   8       16.85       16.57      5.66 o 
   5   4   8      400.68      395.54     16.31 o 
   6   4   8       16.93       16.06     14.72 o 
 -15   5   8       23.52       15.00      5.14 o 
 -14   5   8      114.08      122.41      8.62 o 
 -13   5   8      170.55      178.18      9.71 o 
 -12   5   8       93.22      105.34      7.76 o 
 -11   5   8       97.68      117.41      9.33 o 
 -10   5   8      617.70      560.36     14.60 o 
  -9   5   8     5932.89     5563.11     68.69 o 
  -8   5   8       44.68       39.34      4.78 o 
  -7   5   8     2179.54     2109.03     31.13 o 
  -6   5   8      355.09      300.16      9.53 o 
  -5   5   8       81.92       87.17      6.10 o 
  -4   5   8     2192.14     2094.76     25.38 o 
  -3   5   8     1212.52     1167.39     16.86 o 
  -2   5   8       10.19        8.92      3.63 o 
  -1   5   8     1670.42     1573.94     26.46 o 
   0   5   8     1648.54     1697.14     22.14 o 
   1   5   8       32.17       32.50      4.62 o 
   2   5   8      716.94      696.34     18.90 o 
   3   5   8      425.40      403.17     15.52 o 
   4   5   8       18.39       27.59      6.50 o 
   5   5   8      114.80      111.47     10.46 o 
   6   5   8       23.71       17.70      9.87 o 
 -15   6   8       10.05        4.48      4.49 o 
 -14   6   8       88.09       68.93      7.40 o 
 -13   6   8        3.87       11.04      4.08 o 
 -12   6   8      134.96      115.41      8.05 o 
 -11   6   8        0.89       -3.36      3.36 o 
 -10   6   8      282.92      288.91     10.47 o 
  -9   6   8       22.80       28.12      6.67 o 
  -8   6   8      758.28      715.00     18.89 o 
  -7   6   8       32.72       18.92      4.13 o 
  -6   6   8       95.80       96.84      4.78 o 
  -5   6   8      959.36      986.29     15.78 o 
  -4   6   8       89.10       91.91      4.91 o 
  -3   6   8      130.90      131.11      5.73 o 
  -2   6   8        0.51       -0.77      2.39 o 
  -1   6   8      172.29      171.41      6.32 o 
   0   6   8      376.26      353.40     12.94 o 
   1   6   8       18.96       22.38      4.40 o 
   2   6   8       22.92       40.44      5.39 o 
   3   6   8        4.29        2.97      7.00 o 
   4   6   8        0.08       10.80      9.15 o 
   5   6   8       18.32       19.51      6.24 o 
 -14   7   8      160.09      164.94     10.11 o 
 -13   7   8      227.39      237.10     11.33 o 
 -12   7   8        5.32        7.72      4.18 o 
 -11   7   8      181.78      190.42      9.18 o 
 -10   7   8      486.13      540.77     14.75 o 
  -9   7   8       83.89       78.69      6.43 o 
  -8   7   8     1039.42      932.86     34.59 o 
  -7   7   8     3522.59     3515.48     47.22 o 
  -6   7   8     1075.76     1081.84     16.58 o 
  -5   7   8       59.21       64.00      4.53 o 
  -4   7   8     1645.02     1618.56     22.24 o 
  -3   7   8        2.77       11.08      3.21 o 
  -2   7   8      186.84      151.72      6.49 o 
  -1   7   8      547.65      526.83     11.20 o 
   0   7   8       15.75       21.74      4.47 o 
   1   7   8      407.43      413.69     12.47 o 
   2   7   8      116.67      136.25     26.34 o 
   3   7   8      171.99      165.99     11.81 o 
   4   7   8      151.32      132.06     11.24 o 
 -14   8   8      168.85      150.95     12.99 o 
 -13   8   8       55.55       54.66      6.83 o 
 -12   8   8        0.23        0.23      3.92 o 
 -11   8   8      274.89      262.50     10.79 o 
 -10   8   8        1.17        0.86      3.46 o 
  -9   8   8       60.19       81.35      9.20 o 
  -8   8   8       22.34       24.40      4.73 o 
  -7   8   8      130.12      116.61      8.81 o 
  -6   8   8      272.20      275.05      8.14 o 
  -5   8   8      462.94      471.08     21.31 o 
  -4   8   8       54.47       58.16      4.77 o 
  -3   8   8     1077.35     1229.79     20.99 o 
  -2   8   8      161.47      179.67      6.95 o 
  -1   8   8       31.40       28.83      7.94 o 
   0   8   8       81.20      104.33      7.35 o 
   1   8   8       22.68       15.10      4.65 o 
   2   8   8        3.40        0.68      4.92 o 
   3   8   8       19.48       10.84      6.27 o 
 -14   9   8       18.53       15.59      5.20 o 
 -13   9   8      264.12      333.98     15.57 o 
 -12   9   8      144.55      122.31     11.15 o 
 -11   9   8      111.50      104.89      8.77 o 
 -10   9   8       51.04       51.63      6.07 o 
  -9   9   8      482.36      487.43     17.47 o 
  -8   9   8      612.03      622.34     16.39 o 
  -7   9   8       11.08       15.89      4.45 o 
  -6   9   8       84.64       87.81      5.37 o 
  -5   9   8     1135.91     1178.22     18.76 o 
  -4   9   8      690.94      770.30     14.82 o 
  -3   9   8       23.72       24.54      4.05 o 
  -2   9   8      693.70      649.66     15.67 o 
  -1   9   8       28.07       44.76      5.82 o 
   0   9   8       34.09       30.56      5.31 o 
   1   9   8      153.65      150.73      8.87 o 
   2   9   8        1.19        3.45      5.60 o 
 -13  10   8       26.37       24.17      7.36 o 
 -12  10   8        3.57        5.17      5.85 o 
 -11  10   8       99.95      113.62     14.16 o 
 -10  10   8       74.93       80.66     20.69 o 
  -9  10   8      664.73      636.04     21.04 o 
  -8  10   8       16.03       12.62      8.91 o 
  -7  10   8      140.76      192.24     11.81 o 
  -6  10   8       77.70       89.79      8.83 o 
  -5  10   8       14.84       21.22      3.93 o 
  -4  10   8      263.71      319.15      9.81 o 
  -3  10   8      520.52      550.21     14.52 o 
  -2  10   8        2.30        8.63      4.19 o 
  -1  10   8      157.33      183.88      9.39 o 
   0  10   8       36.71       41.23      6.17 o 
   1  10   8       18.64        4.94      8.99 o 
 -12  11   8       22.40       22.80      7.56 o 
 -11  11   8      310.20      359.31     24.66 o 
 -10  11   8       24.34       39.05      7.93 o 
  -9  11   8      122.89      114.60     10.73 o 
  -8  11   8      297.15      287.00     17.34 o 
  -7  11   8       38.86       32.67      7.42 o 
  -6  11   8      274.65      256.71     13.60 o 
  -5  11   8       20.87       26.82      5.09 o 
  -4  11   8       19.82       28.91      5.28 o 
  -3  11   8      298.64      325.76     22.28 o 
  -2  11   8       94.74      115.03     10.10 o 
  -1  11   8       86.53       78.03      9.27 o 
 -11  12   8        1.55        4.42      5.96 o 
 -10  12   8       10.74       26.96      7.72 o 
  -9  12   8       26.96       42.64      8.29 o 
  -8  12   8       29.54       48.07      8.54 o 
  -7  12   8      607.54      620.67     21.65 o 
  -6  12   8       82.80       86.95      9.84 o 
  -5  12   8       64.61       83.52     13.46 o 
  -4  12   8       99.26      123.16     10.15 o 
  -3  12   8       21.11       17.24     11.14 o 
  -2 -15   9       39.42       55.11      7.06 o 
  -1 -15   9        7.70       19.58      5.66 o 
   0 -15   9      116.09      111.97     11.05 o 
   1 -15   9      580.58      588.58     22.76 o 
   2 -15   9        0.04        0.25      4.85 o 
   3 -15   9        0.19        5.24      4.60 o 
   4 -15   9      187.18      222.34     25.14 o 
   5 -15   9      127.57      116.06     11.12 o 
  -4 -14   9       14.51       14.82     10.66 o 
  -3 -14   9        0.85       -0.68      5.73 o 
  -2 -14   9       40.53       31.31      5.98 o 
  -1 -14   9       90.18       77.54      7.28 o 
   0 -14   9        1.74        9.67      4.63 o 
   1 -14   9        2.13       -4.04      4.04 o 
   2 -14   9       93.60      102.24      9.73 o 
   3 -14   9       32.92       37.85      6.03 o 
   4 -14   9        0.30        9.60      5.66 o 
   5 -14   9       74.59       39.44      8.09 o 
   6 -14   9       61.01       77.51      9.72 o 
  -6 -13   9      315.50      318.93     16.06 o 
  -5 -13   9        1.94        2.30      5.54 o 
  -4 -13   9      107.85      109.31     10.34 o 
  -3 -13   9     1027.90     1016.00     26.42 o 
  -2 -13   9      230.63      264.14     10.80 o 
  -1 -13   9        4.02        4.47      4.17 o 
   0 -13   9      454.30      474.68     19.97 o 
   1 -13   9      158.37      161.08     11.20 o 
   2 -13   9      181.98      154.46      9.80 o 
   3 -13   9     1193.04     1139.56     39.54 o 
   4 -13   9       90.65       69.31      8.99 o 
   5 -13   9       13.98       22.04      6.86 o 
   6 -13   9      133.98      154.76     11.76 o 
   7 -13   9       44.95       63.53      9.11 o 
  -7 -12   9      225.26      258.47     14.49 o 
  -6 -12   9        2.86        9.89      8.27 o 
  -5 -12   9       18.74        3.14      5.50 o 
  -4 -12   9      130.84      142.19     11.01 o 
  -3 -12   9       99.61      104.01      7.42 o 
  -2 -12   9       19.67       16.87      4.74 o 
  -1 -12   9       25.96       25.00      4.98 o 
   0 -12   9      181.43      210.80     17.98 o 
   1 -12   9      841.86      843.92     18.50 o 
   2 -12   9       61.54       62.65      6.13 o 
   3 -12   9       14.34       13.11      5.79 o 
   4 -12   9        5.00        4.24      5.26 o 
   5 -12   9        3.63        9.56      5.34 o 
   6 -12   9       10.25       26.81      6.57 o 
   7 -12   9      145.96      146.90     11.36 o 
   8 -12   9      123.60      115.64     10.52 o 
  -8 -11   9       32.08       36.63      8.11 o 
  -7 -11   9        0.80       -1.98      5.14 o 
  -6 -11   9       69.55       82.14      9.03 o 
  -5 -11   9        0.02        2.37      4.04 o 
  -4 -11   9      468.13      492.08     13.87 o 
  -3 -11   9       82.86       73.09      6.33 o 
  -2 -11   9      266.32      304.43     15.57 o 
  -1 -11   9      632.01      591.38     14.74 o 
   0 -11   9      720.82      701.90     16.09 o 
   1 -11   9      304.89      292.63     10.31 o 
   2 -11   9       34.42       46.32      5.51 o 
   3 -11   9       84.66       65.23     12.25 o 
   4 -11   9        5.92        7.38      7.88 o 
   5 -11   9     1584.29     1601.38     35.50 o 
   6 -11   9      194.81      208.83     12.54 o 
   7 -11   9       10.60       18.31     17.42 o 
   8 -11   9       49.35       50.82      8.15 o 
  -9 -10   9      176.09      151.75     11.82 o 
  -8 -10   9       78.15       82.62     19.81 o 
  -7 -10   9       12.20       12.92      5.77 o 
  -6 -10   9      465.20      497.70     19.33 o 
  -5 -10   9     1434.01     1460.14     25.44 o 
  -4 -10   9       69.73       99.03      6.83 o 
  -3 -10   9       42.72       38.65      5.16 o 
  -2 -10   9      512.13      519.59     13.43 o 
  -1 -10   9        2.62        0.73      3.53 o 
   0 -10   9      249.65      220.22      8.61 o 
   1 -10   9      398.43      398.99     12.39 o 
   2 -10   9      998.16      956.92     32.09 o 
   3 -10   9      748.21      742.28     21.27 o 
   4 -10   9       54.75       69.27      7.93 o 
   5 -10   9      158.57      134.43     10.01 o 
   6 -10   9        1.10        4.45      4.95 o 
   7 -10   9       57.26       48.23      7.59 o 
   8 -10   9       31.42       32.91      7.08 o 
   9 -10   9      158.18      170.11     22.83 o 
 -10  -9   9      119.46      138.27      8.97 o 
  -9  -9   9      301.49      325.01     15.66 o 
  -8  -9   9       28.27       30.00      6.25 o 
  -7  -9   9      585.59      586.13     14.66 o 
  -6  -9   9        2.99        5.98      4.22 o 
  -5  -9   9        0.48       -2.28      2.84 o 
  -4  -9   9      258.21      243.54      7.53 o 
  -3  -9   9       55.64       53.56      4.13 o 
  -2  -9   9      997.58      947.65     14.86 o 
  -1  -9   9        5.43        2.10      3.35 o 
   0  -9   9      334.89      331.06     10.67 o 
   1  -9   9      160.46      146.64      7.00 o 
   2  -9   9     1379.63     1375.86     32.23 o 
   3  -9   9        0.82        4.58      4.82 o 
   4  -9   9        6.49        6.96      4.89 o 
   5  -9   9        0.62        4.85      4.71 o 
   6  -9   9      320.66      321.79     14.40 o 
   7  -9   9      336.72      335.84     33.74 o 
   8  -9   9      207.94      230.44     12.83 o 
   9  -9   9       85.45       75.71     10.58 o 
 -11  -8   9       52.33       52.61     13.76 o 
 -10  -8   9      304.22      297.89     15.49 o 
  -9  -8   9      170.99      174.47     10.30 o 
  -8  -8   9      210.43      228.14      9.41 o 
  -7  -8   9       17.05       15.08      3.60 o 
  -6  -8   9       14.72       12.19      3.43 o 
  -5  -8   9      163.90      173.27      6.54 o 
  -4  -8   9     1890.55     1904.29     24.24 o 
  -3  -8   9     4031.60     3960.40     42.55 o 
  -2  -8   9      278.48      282.59      7.79 o 
  -1  -8   9        8.54        9.15      2.66 o 
   0  -8   9      187.39      172.48      5.85 o 
   1  -8   9      596.16      542.20     10.27 o 
   2  -8   9       50.08       46.30      4.55 o 
   3  -8   9      547.69      534.35     17.40 o 
   4  -8   9      428.91      419.32     14.70 o 
   5  -8   9      433.42      417.47     11.84 o 
   6  -8   9      325.71      314.17     10.64 o 
   7  -8   9       53.36       40.98      5.53 o 
   8  -8   9       77.15       88.55      7.10 o 
   9  -8   9       18.15       16.89      5.87 o 
 -11  -7   9        1.49       -1.65      4.78 o 
 -10  -7   9       75.81       82.40      8.71 o 
  -9  -7   9       71.14       71.25      6.23 o 
  -8  -7   9      162.51      149.75      6.53 o 
  -7  -7   9      132.22      134.23      5.97 o 
  -6  -7   9       24.19       19.43      3.37 o 
  -5  -7   9     1828.46     1762.85     22.87 o 
  -4  -7   9       36.91       36.52      4.82 o 
  -3  -7   9        0.02        1.86      2.19 o 
  -2  -7   9      235.82      211.50      9.07 o 
  -1  -7   9      265.65      267.52      6.85 o 
   0  -7   9        1.70        7.28      2.45 o 
   1  -7   9      232.55      248.54      6.70 o 
   2  -7   9       53.99       72.07      9.11 o 
   3  -7   9       33.13       49.90      5.08 o 
   4  -7   9      297.08      259.54     17.40 o 
   5  -7   9        0.05        0.93      5.63 o 
   6  -7   9       37.78       23.97      5.83 o 
   7  -7   9       21.73       19.59      5.10 o 
   8  -7   9      113.27      116.06      7.88 o 
   9  -7   9       69.54       79.96      9.08 o 
 -12  -6   9       56.78       40.19      8.59 o 
 -11  -6   9       18.52       14.70      7.64 o 
 -10  -6   9        0.01        3.49      7.16 o 
  -9  -6   9      213.16      221.51     13.32 o 
  -8  -6   9      111.10      111.25      5.54 o 
  -7  -6   9      707.54      676.78     12.48 o 
  -6  -6   9      869.94      894.79     14.46 o 
  -5  -6   9        6.66        8.90      2.67 o 
  -4  -6   9       84.33       88.10      4.37 o 
  -3  -6   9      110.30      101.57      6.75 o 
  -2  -6   9     1120.85     1061.99     16.21 o 
  -1  -6   9     3351.44     3261.07     42.86 o 
   0  -6   9       58.56       66.13      4.27 o 
   1  -6   9       67.61       63.25      5.02 o 
   2  -6   9     1763.75     1661.26     25.37 o 
   3  -6   9       19.56       12.23      3.66 o 
   4  -6   9      336.91      318.99     21.13 o 
   5  -6   9       10.77        8.48      4.12 o 
   6  -6   9      689.50      625.99     15.18 o 
   7  -6   9       92.06       79.80      6.60 o 
   8  -6   9       86.69       76.47      6.73 o 
   9  -6   9      128.15      152.01     11.32 o 
 -13  -5   9       25.20       21.53      6.86 o 
 -12  -5   9      382.83      399.29     26.89 o 
 -11  -5   9       95.53       93.45      9.26 o 
 -10  -5   9        3.28        2.84      4.27 o 
  -9  -5   9      579.75      586.05     11.88 o 
  -8  -5   9       58.97       79.08      4.88 o 
  -7  -5   9     1124.47     1070.26     16.21 o 
  -6  -5   9      147.52      155.15      6.34 o 
  -5  -5   9      198.75      227.10      6.64 o 
  -4  -5   9      599.00      583.75     10.26 o 
  -3  -5   9      756.27      736.54     11.54 o 
  -2  -5   9       62.97       82.81      3.74 o 
  -1  -5   9       87.52      111.52      4.10 o 
   0  -5   9      588.91      542.12     12.00 o 
   1  -5   9      634.03      642.21     14.43 o 
   2  -5   9      313.05      333.33     14.11 o 
   3  -5   9      169.36      161.08      7.30 o 
   4  -5   9       23.08       34.79      4.73 o 
   5  -5   9      134.89      126.14      7.34 o 
   6  -5   9       20.16       24.54      7.55 o 
   7  -5   9       56.64       57.27      7.53 o 
   8  -5   9       94.41       93.79      9.44 o 
   9  -5   9       28.28       32.13      7.34 o 
 -13  -4   9       35.64       27.57      7.50 o 
 -12  -4   9        7.77        4.07      4.95 o 
 -11  -4   9       14.26       19.09      5.85 o 
 -10  -4   9      199.87      199.50     15.80 o 
  -9  -4   9      357.01      342.18     11.71 o 
  -8  -4   9      199.57      216.60      8.59 o 
  -7  -4   9      356.59      361.82      8.43 o 
  -6  -4   9      211.57      194.97      6.02 o 
  -5  -4   9      710.35      662.54     11.08 o 
  -4  -4   9     2324.25     2275.62     25.98 o 
  -3  -4   9      396.97      436.08      8.07 o 
  -2  -4   9      940.50      974.40     13.16 o 
  -1  -4   9      452.81      435.41     10.34 o 
   0  -4   9      195.11      195.74      7.16 o 
   1  -4   9      812.42      761.94     18.82 o 
   2  -4   9        0.77       -0.71      2.58 o 
   3  -4   9      798.52      819.20     16.26 o 
   4  -4   9      295.65      277.05     11.74 o 
   5  -4   9      123.21      103.16      6.88 o 
   6  -4   9       35.76       24.21      4.70 o 
   7  -4   9       66.51       65.30      7.99 o 
   8  -4   9      178.14      193.10     12.09 o 
   9  -4   9        3.15        2.57      6.13 o 
 -14  -3   9        1.61        4.81      7.72 o 
 -13  -3   9        4.29        5.60      5.39 o 
 -12  -3   9        9.23       10.33      5.47 o 
 -11  -3   9        0.80        1.14      4.28 o 
 -10  -3   9     2360.53     2396.13     35.46 o 
  -9  -3   9       14.13       16.48      3.87 o 
  -8  -3   9     1818.51     1732.36     22.26 o 
  -7  -3   9       49.09       63.58      3.91 o 
  -6  -3   9        3.57        9.52      2.48 o 
  -5  -3   9      397.43      358.30      8.96 o 
  -4  -3   9       12.49        8.54      2.11 o 
  -3  -3   9      117.77      111.18      4.73 o 
  -2  -3   9      252.08      227.46      7.34 o 
  -1  -3   9       86.04       90.48      5.14 o 
   0  -3   9      313.18      331.80      9.09 o 
   1  -3   9       25.65       22.03      3.63 o 
   2  -3   9        7.09        4.24      3.20 o 
   3  -3   9      129.19      146.98      6.99 o 
   4  -3   9      554.31      560.99     19.45 o 
   5  -3   9       31.16       27.96      4.70 o 
   6  -3   9      129.31      121.01      9.62 o 
   7  -3   9      165.31      159.67     11.08 o 
   8  -3   9      122.77      100.33     10.12 o 
   9  -3   9        4.41       -0.11      6.52 o 
 -14  -2   9      141.78      145.38     14.48 o 
 -13  -2   9       18.93       16.23      9.15 o 
 -12  -2   9       14.29       18.10      5.79 o 
 -11  -2   9      186.93      188.19     15.21 o 
 -10  -2   9      392.89      391.67     11.58 o 
  -9  -2   9       19.91       15.44      3.72 o 
  -8  -2   9      161.29      168.44      5.68 o 
  -7  -2   9        0.53        0.93      2.00 o 
  -6  -2   9      309.99      291.51      6.84 o 
  -5  -2   9     1317.18     1249.45     21.50 o 
  -4  -2   9      161.77      163.05      7.19 o 
  -3  -2   9       60.04       45.44      2.66 o 
  -2  -2   9      528.27      517.20     11.23 o 
  -1  -2   9       26.18       44.16      4.00 o 
   0  -2   9      814.24      831.29     16.02 o 
   1  -2   9      799.44      880.43     16.52 o 
   2  -2   9        3.07       -2.50      2.50 o 
   3  -2   9        3.20        9.65      3.46 o 
   4  -2   9        8.32        5.99      3.47 o 
   5  -2   9      158.58      175.25      8.24 o 
   6  -2   9        0.02       -2.07      4.51 o 
   7  -2   9       96.93      121.92     17.90 o 
   8  -2   9      362.54      343.56     15.85 o 
 -14  -1   9       65.30       70.75      9.11 o 
 -13  -1   9      764.80      736.76     34.53 o 
 -12  -1   9       80.15       92.52      7.18 o 
 -11  -1   9      763.57      778.22     21.22 o 
 -10  -1   9      961.97      878.11     24.39 o 
  -9  -1   9       99.80      107.90      6.46 o 
  -8  -1   9     3668.16     3485.89     45.35 o 
  -7  -1   9      308.48      304.42     12.06 o 
  -6  -1   9     1552.16     1601.22     19.93 o 
  -5  -1   9     1011.51      990.90     13.89 o 
  -4  -1   9      169.14      159.07      4.70 o 
  -3  -1   9     1153.52     1141.64     15.34 o 
  -2  -1   9      519.67      460.79     10.61 o 
  -1  -1   9       35.42       34.53      6.19 o 
   0  -1   9      198.52      176.55      8.61 o 
   1  -1   9      230.58      223.32      9.40 o 
   2  -1   9      459.60      486.16     11.80 o 
   3  -1   9        2.14        2.11      5.47 o 
   4  -1   9      124.63      106.20      6.59 o 
   5  -1   9      161.71      175.28     11.14 o 
   6  -1   9      121.75      126.95     10.12 o 
   7  -1   9        0.79       -1.34      6.05 o 
   8  -1   9      173.47      178.62     12.77 o 
 -14   0   9        0.17        5.71      5.34 o 
 -13   0   9      888.66      929.51     20.76 o 
 -12   0   9       86.84       84.79      6.88 o 
 -11   0   9        3.49        3.49      3.52 o 
 -10   0   9        6.35        2.14      3.11 o 
  -9   0   9      163.69      165.57      9.62 o 
  -8   0   9      470.15      479.51     11.99 o 
  -7   0   9       37.82       46.01      4.09 o 
  -6   0   9      809.75      836.05     12.57 o 
  -5   0   9       70.06       86.90      3.84 o 
  -4   0   9       70.75       72.62      8.13 o 
  -3   0   9     3374.51     3311.74     53.84 o 
  -2   0   9        5.56        3.73      1.42 o 
  -1   0   9      574.96      564.67     12.21 o 
   0   0   9      667.32      658.28     13.63 o 
   1   0   9       19.16        9.19      2.68 o 
   2   0   9       73.88       82.78      7.08 o 
   3   0   9        4.80       18.32      4.21 o 
   4   0   9      168.16      176.05     10.61 o 
   5   0   9       58.62       56.88      7.65 o 
   6   0   9       20.05       17.97      8.99 o 
   7   0   9       24.08       38.60     13.29 o 
   8   0   9      174.10      148.09     15.52 o 
 -15   1   9       76.05       59.19     12.33 o 
 -14   1   9       95.42       80.03      9.77 o 
 -13   1   9      137.33      143.35      8.78 o 
 -12   1   9      231.07      227.22      9.79 o 
 -11   1   9      888.43      871.61     18.86 o 
 -10   1   9      218.56      215.25     15.28 o 
  -9   1   9     3217.99     3131.08     42.68 o 
  -8   1   9      993.26      903.18     17.50 o 
  -7   1   9      183.54      202.73      5.51 o 
  -6   1   9     2112.03     1947.84     23.09 o 
  -5   1   9       13.30       18.24      3.04 o 
  -4   1   9      130.48      128.11      8.91 o 
  -3   1   9      721.02      624.36     10.10 o 
  -2   1   9      115.52      109.23      5.16 o 
  -1   1   9      267.38      273.52      8.31 o 
   0   1   9      700.48      675.61     14.00 o 
   1   1   9        1.09        5.90      2.90 o 
   2   1   9      185.14      194.39      7.54 o 
   3   1   9       67.67       59.06      7.18 o 
   4   1   9      213.24      201.02     11.19 o 
   5   1   9      163.68      169.69     11.42 o 
   6   1   9       58.61       52.57      7.98 o 
   7   1   9        0.57       -4.85      4.85 o 
 -15   2   9       95.41      110.75     13.37 o 
 -14   2   9      130.73      102.53      8.53 o 
 -13   2   9       99.24       82.76      7.18 o 
 -12   2   9       45.55       54.20      6.06 o 
 -11   2   9      335.45      335.07      9.83 o 
 -10   2   9       14.48       16.68      3.53 o 
  -9   2   9      136.27      162.74      6.77 o 
  -8   2   9        1.18        8.93      3.10 o 
  -7   2   9      294.54      324.27      9.58 o 
  -6   2   9      145.12      143.80      4.87 o 
  -5   2   9      201.15      186.35      5.46 o 
  -4   2   9      245.09      226.00      5.95 o 
  -3   2   9      170.52      182.23      5.63 o 
  -2   2   9      156.84      138.50      4.79 o 
  -1   2   9     1598.17     1599.94     20.14 o 
   0   2   9      662.57      595.60     13.92 o 
   1   2   9       37.76       46.64      5.85 o 
   2   2   9      382.54      394.08     10.72 o 
   3   2   9       47.86       50.09      6.91 o 
   4   2   9        0.10       -0.03      5.09 o 
   5   2   9       83.39      103.59      9.73 o 
   6   2   9        0.68       -2.42      9.63 o 
   7   2   9        0.10        5.16      7.48 o 
 -15   3   9      216.61      211.85     23.95 o 
 -14   3   9        3.45        4.59      4.23 o 
 -13   3   9      384.63      385.16     13.16 o 
 -12   3   9      173.88      172.69      9.65 o 
 -11   3   9      199.80      208.29      9.31 o 
 -10   3   9      533.84      552.70     14.52 o 
  -9   3   9      182.54      173.71      8.20 o 
  -8   3   9      354.64      343.75     10.49 o 
  -7   3   9     6581.05     6323.86     74.98 o 
  -6   3   9      821.01      799.59     14.35 o 
  -5   3   9      165.16      176.91      7.22 o 
  -4   3   9      490.84      438.76      8.77 o 
  -3   3   9       43.19       39.18      3.32 o 
  -2   3   9       46.54       46.46      3.45 o 
  -1   3   9      118.87       94.35      4.55 o 
   0   3   9      255.04      218.79     10.77 o 
   1   3   9      192.42      199.87      9.00 o 
   2   3   9        1.28       -0.07      4.77 o 
   3   3   9        5.66        2.71      4.50 o 
   4   3   9      297.80      345.79     15.13 o 
   5   3   9      396.94      384.55     16.71 o 
   6   3   9        6.11        3.50      5.63 o 
 -15   4   9       13.01        7.71      4.85 o 
 -14   4   9        5.64        4.68      4.12 o 
 -13   4   9       74.47       83.43      7.54 o 
 -12   4   9      208.58      240.97     10.30 o 
 -11   4   9      730.57      713.44     25.41 o 
 -10   4   9      303.55      329.03     11.26 o 
  -9   4   9        1.72       -1.06      3.80 o 
  -8   4   9       83.98       88.32     13.31 o 
  -7   4   9        0.66        0.88      3.06 o 
  -6   4   9      141.47      146.19      5.27 o 
  -5   4   9       62.15       60.09      3.93 o 
  -4   4   9        5.96        4.89      2.38 o 
  -3   4   9      687.99      664.29     13.99 o 
  -2   4   9       46.80       48.21      5.83 o 
  -1   4   9       69.46       64.09      5.42 o 
   0   4   9      574.37      552.76     12.88 o 
   1   4   9      233.55      217.71     11.08 o 
   2   4   9        7.03        1.69      4.60 o 
   3   4   9      156.33      179.95     13.53 o 
   4   4   9        6.04        6.25      5.39 o 
   5   4   9      117.78      130.64     11.20 o 
 -15   5   9       58.26       52.79      7.04 o 
 -14   5   9        1.08        3.70      4.51 o 
 -13   5   9     1062.54     1077.79     23.41 o 
 -12   5   9      106.47      103.79      9.39 o 
 -11   5   9      792.12      734.77     17.78 o 
 -10   5   9       21.58       23.59      6.99 o 
  -9   5   9      127.04      139.50     10.08 o 
  -8   5   9     1924.58     1934.25     30.39 o 
  -7   5   9      463.45      411.24     11.61 o 
  -6   5   9     1145.23     1205.84     17.38 o 
  -5   5   9     2735.18     2698.85     31.46 o 
  -4   5   9      159.20      152.00      5.89 o 
  -3   5   9       22.09       29.52      3.46 o 
  -2   5   9      291.09      265.28      7.50 o 
  -1   5   9        7.91       10.78      3.16 o 
   0   5   9       36.69       35.34      4.39 o 
   1   5   9        0.53        1.63      4.22 o 
   2   5   9        0.44       -1.90      5.65 o 
   3   5   9        2.27        1.90      5.00 o 
   4   5   9       34.50       31.61      6.88 o 
   5   5   9        0.01        7.51     12.89 o 
 -14   6   9       60.91       71.15      7.71 o 
 -13   6   9      166.07      165.91      9.55 o 
 -12   6   9       21.26       11.75      4.54 o 
 -11   6   9       33.71       26.94      5.04 o 
 -10   6   9       15.24        5.95      4.33 o 
  -9   6   9       32.98       27.39      4.64 o 
  -8   6   9      167.30      187.95     12.68 o 
  -7   6   9      751.36      684.86     15.78 o 
  -6   6   9      119.35      108.78      5.39 o 
  -5   6   9       54.45       59.52      4.42 o 
  -4   6   9      163.56      178.55      6.70 o 
  -3   6   9       96.27       89.18      5.15 o 
  -2   6   9      187.97      236.68      8.57 o 
  -1   6   9      208.43      221.40      7.25 o 
   0   6   9      407.47      424.55     15.25 o 
   1   6   9       74.23       69.83      7.93 o 
   2   6   9      415.94      447.15     17.05 o 
   3   6   9       66.18       56.20      9.39 o 
   4   6   9       12.35       27.81      6.98 o 
 -14   7   9      482.62      516.96     16.43 o 
 -13   7   9       96.20      107.21      8.36 o 
 -12   7   9      127.55      152.49     15.44 o 
 -11   7   9      684.96      632.81     16.65 o 
 -10   7   9       13.84       18.58      4.54 o 
  -9   7   9      890.46      877.77     19.12 o 
  -8   7   9       80.48       74.47      6.39 o 
  -7   7   9       91.83      104.77      7.03 o 
  -6   7   9      782.13      735.60     16.55 o 
  -5   7   9        0.52       -2.74      2.74 o 
  -4   7   9      869.28      908.29     15.72 o 
  -3   7   9      249.24      244.15      7.95 o 
  -2   7   9       62.64       67.34      4.90 o 
  -1   7   9      156.27      174.40     10.09 o 
   0   7   9       79.25       55.69     11.30 o 
   1   7   9        4.82        5.01      7.96 o 
   2   7   9       77.59       56.59      8.32 o 
   3   7   9       33.73       19.33     12.73 o 
 -14   8   9       51.17       62.60      8.57 o 
 -13   8   9      580.70      644.96     28.06 o 
 -12   8   9      137.38      130.98      8.83 o 
 -11   8   9      392.53      419.92     13.92 o 
 -10   8   9      573.97      582.80     18.96 o 
  -9   8   9       23.69       36.79      5.56 o 
  -8   8   9      344.33      359.27     11.87 o 
  -7   8   9       43.41       54.38      6.59 o 
  -6   8   9        8.59        5.50      3.80 o 
  -5   8   9       85.66      102.53      5.87 o 
  -4   8   9       17.21       11.35      5.01 o 
  -3   8   9      120.36      125.04      6.82 o 
  -2   8   9       76.20       92.95      5.59 o 
  -1   8   9        0.85        4.77      4.69 o 
   0   8   9      261.12      276.48     13.33 o 
   1   8   9       13.57       29.95     15.20 o 
   2   8   9      252.24      258.20     14.28 o 
 -13   9   9      292.06      317.98     13.15 o 
 -12   9   9      702.38      748.50     19.49 o 
 -11   9   9       64.93       60.06      6.96 o 
 -10   9   9        2.77        0.80      3.97 o 
  -9   9   9      563.32      554.87     17.07 o 
  -8   9   9      131.01      122.81      8.07 o 
  -7   9   9       14.61       18.08      6.65 o 
  -6   9   9       44.63       35.07      5.57 o 
  -5   9   9        0.04        0.62      4.18 o 
  -4   9   9      305.45      306.57      9.52 o 
  -3   9   9      473.36      497.69     14.35 o 
  -2   9   9       60.16       65.86      6.64 o 
  -1   9   9        7.56       22.67      5.84 o 
   0   9   9        0.26       -4.56      4.56 o 
   1   9   9       31.06       22.42      8.43 o 
 -12  10   9       90.66      100.10     10.80 o 
 -11  10   9     1026.04     1074.77     29.87 o 
 -10  10   9      110.33      126.01     23.55 o 
  -9  10   9       98.17       87.24     12.09 o 
  -8  10   9      391.76      407.59     19.89 o 
  -7  10   9       21.01       26.35     10.58 o 
  -6  10   9      192.21      197.54      9.86 o 
  -5  10   9      253.66      260.48      9.37 o 
  -4  10   9        0.26       -3.35      3.35 o 
  -3  10   9      139.91      184.07      9.13 o 
  -2  10   9        0.12        4.45      4.07 o 
  -1  10   9       62.70       73.22      8.83 o 
 -11  11   9      439.31      475.25     19.79 o 
 -10  11   9      116.96       95.88     12.01 o 
  -9  11   9        0.01       -0.51      5.51 o 
  -8  11   9       24.33       44.52     10.10 o 
  -7  11   9      198.82      183.73     26.97 o 
  -6  11   9       26.05       25.94      7.05 o 
  -5  11   9        1.70       -2.48      4.94 o 
  -4  11   9       21.33       12.26      5.93 o 
  -3  11   9      154.91      133.66     10.67 o 
  -9  12   9      952.83     1058.86     30.38 o 
  -8  12   9       57.53       53.73      9.47 o 
  -7  12   9        0.50        1.40      5.93 o 
  -6  12   9      114.09      145.89     12.04 o 
  -2 -15  10        9.03       11.52      5.40 o 
  -1 -15  10      225.19      248.94     17.76 o 
   0 -15  10        0.78       -1.16      5.86 o 
   1 -15  10        0.66        9.61      4.85 o 
   2 -15  10        0.02        8.80      6.37 o 
   3 -15  10        1.27       14.53      6.50 o 
   4 -15  10        0.17        1.44      5.46 o 
  -4 -14  10       41.32       57.94      9.95 o 
  -3 -14  10        0.27        2.68      4.49 o 
  -2 -14  10       51.34       54.06      6.70 o 
  -1 -14  10       26.14       25.75      5.61 o 
   0 -14  10       52.75       53.36      6.64 o 
   1 -14  10        1.32       -3.94      3.94 o 
   2 -14  10        8.99       14.49      6.29 o 
   3 -14  10      120.77      127.42     11.19 o 
   4 -14  10        0.29        4.12      5.61 o 
   5 -14  10      141.49      159.26     12.43 o 
  -6 -13  10      254.86      261.85     21.40 o 
  -5 -13  10        0.23       -4.09      5.25 o 
  -4 -13  10       13.14        2.77      4.37 o 
  -3 -13  10       11.98       12.03      5.01 o 
  -2 -13  10       39.45       44.54      6.05 o 
  -1 -13  10        1.52        4.47      4.15 o 
   0 -13  10       56.95       56.21      6.24 o 
   1 -13  10       28.57       29.61      5.51 o 
   2 -13  10      161.71      185.87     16.47 o 
   3 -13  10       96.60      112.75     10.46 o 
   4 -13  10       12.62        7.62      5.89 o 
   5 -13  10      342.82      338.68     24.90 o 
   6 -13  10        3.66       -1.59      5.31 o 
  -7 -12  10      308.02      314.03     15.78 o 
  -6 -12  10       23.56       29.90      6.97 o 
  -5 -12  10       28.51       24.64      6.69 o 
  -4 -12  10        2.35        0.90      3.86 o 
  -3 -12  10      481.90      495.90     14.46 o 
  -2 -12  10      192.12      177.25     14.41 o 
  -1 -12  10      169.13      154.68     11.48 o 
   0 -12  10        0.23        1.07      3.90 o 
   1 -12  10      119.00      135.42     14.25 o 
   2 -12  10        9.80       12.10      5.62 o 
   3 -12  10       35.45       32.07      7.18 o 
   4 -12  10       63.83       84.43     18.86 o 
   5 -12  10      208.00      234.32     25.62 o 
   6 -12  10       20.60       31.95      7.06 o 
   7 -12  10       65.62       94.29     15.75 o 
  -8 -11  10       21.58       15.54      6.77 o 
  -7 -11  10        6.53        3.11      5.57 o 
  -6 -11  10       11.00       10.03      5.63 o 
  -5 -11  10      183.89      186.66      9.39 o 
  -4 -11  10      508.48      511.91     14.26 o 
  -3 -11  10       34.40       52.78      5.85 o 
  -2 -11  10        4.73       10.93      4.23 o 
  -1 -11  10       10.34        6.46      3.97 o 
   0 -11  10      274.87      237.08      9.55 o 
   1 -11  10       31.74       33.17      5.08 o 
   2 -11  10       13.05        8.32      7.96 o 
   3 -11  10      219.75      236.94     22.68 o 
   4 -11  10       76.64       68.90      8.54 o 
   5 -11  10      470.53      475.93     23.71 o 
   6 -11  10      288.74      236.20     15.36 o 
   7 -11  10      935.24      953.74     36.04 o 
   8 -11  10       31.27       33.79      7.70 o 
  -9 -10  10        6.44        6.97      6.00 o 
  -8 -10  10       22.08       17.31      6.34 o 
  -7 -10  10      225.54      235.38     12.77 o 
  -6 -10  10      734.09      792.84     17.97 o 
  -5 -10  10      620.38      607.80     21.21 o 
  -4 -10  10       20.89       24.06      6.05 o 
  -3 -10  10      876.32      867.78     18.14 o 
  -2 -10  10      456.83      476.56     18.67 o 
  -1 -10  10        9.98        7.67      3.87 o 
   0 -10  10       16.10        7.70      3.83 o 
   1 -10  10      303.62      264.64     13.14 o 
   2 -10  10       29.85       31.72      6.66 o 
   3 -10  10      187.26      204.99     19.41 o 
   4 -10  10        0.51       -3.29      7.96 o 
   5 -10  10      190.90      200.05     25.54 o 
   6 -10  10       12.44       20.04      6.00 o 
   7 -10  10      313.41      336.57     15.58 o 
   8 -10  10        9.20       10.26      6.08 o 
 -10  -9  10      101.09      105.62     10.06 o 
  -9  -9  10      240.18      249.63     10.46 o 
  -8  -9  10      153.25      151.11      8.76 o 
  -7  -9  10       98.03       89.17      5.81 o 
  -6  -9  10      138.86      150.03      6.72 o 
  -5  -9  10       80.25       99.77      5.62 o 
  -4  -9  10        8.17        7.16      3.63 o 
  -3  -9  10       23.30       32.07      4.78 o 
  -2  -9  10       15.51        7.57      3.70 o 
  -1  -9  10        2.59        3.83      3.39 o 
   0  -9  10       43.66       44.48      5.38 o 
   1  -9  10      136.98      158.07     10.51 o 
   2  -9  10        2.97        1.99      4.32 o 
   3  -9  10       48.64       48.01      7.32 o 
   4  -9  10      142.60      136.17      9.96 o 
   5  -9  10        0.15        3.02      4.95 o 
   6  -9  10       89.62       86.06      8.83 o 
   7  -9  10       37.23       42.45     15.44 o 
   8  -9  10      116.46      140.67     19.17 o 
 -11  -8  10       27.94       43.36      8.10 o 
 -10  -8  10      244.41      216.58     12.73 o 
  -9  -8  10       66.35       50.87      5.94 o 
  -8  -8  10      281.20      283.83     10.37 o 
  -7  -8  10        1.09       -2.85      2.85 o 
  -6  -8  10        0.01       -0.30      3.98 o 
  -5  -8  10      902.26      892.23     15.10 o 
  -4  -8  10     1067.05     1071.69     16.58 o 
  -3  -8  10       53.11       50.64      4.08 o 
  -2  -8  10        1.65        2.38      2.68 o 
  -1  -8  10      752.79      786.32     13.19 o 
   0  -8  10      170.40      206.55      8.55 o 
   1  -8  10       54.82       74.10      5.76 o 
   2  -8  10      349.31      398.05     11.16 o 
   3  -8  10       15.89        6.81      3.70 o 
   4  -8  10      134.94      118.80      7.13 o 
   5  -8  10      642.55      682.76     16.15 o 
   6  -8  10      394.99      442.99     13.20 o 
   7  -8  10       14.12       15.85      4.76 o 
   8  -8  10       72.54       78.70      9.11 o 
 -11  -7  10       16.77       12.90      5.95 o 
 -10  -7  10      371.85      351.45     15.35 o 
  -9  -7  10        0.03       -3.45      3.45 o 
  -8  -7  10      250.28      248.94      8.09 o 
  -7  -7  10      654.10      635.12     12.59 o 
  -6  -7  10       41.47       35.47      5.81 o 
  -5  -7  10      432.45      413.80     10.73 o 
  -4  -7  10       18.28       11.43      4.17 o 
  -3  -7  10      507.13      493.50      9.83 o 
  -2  -7  10       17.22       14.86      3.10 o 
  -1  -7  10      212.90      201.38      6.11 o 
   0  -7  10      302.72      333.19     15.79 o 
   1  -7  10      572.22      547.37     13.23 o 
   2  -7  10        2.12        3.03      4.95 o 
   3  -7  10       51.44       46.81      5.20 o 
   4  -7  10      192.35      229.65      9.15 o 
   5  -7  10      169.18      187.35      8.72 o 
   6  -7  10        6.25        1.56      3.56 o 
   7  -7  10        4.56        5.48      4.89 o 
   8  -7  10       44.36       52.56     12.09 o 
 -12  -6  10      190.88      180.32     12.79 o 
 -11  -6  10       64.69       51.16      8.06 o 
 -10  -6  10      541.01      574.44     19.18 o 
  -9  -6  10       17.16       10.12      3.36 o 
  -8  -6  10      485.00      487.28     10.81 o 
  -7  -6  10       92.06      104.45      5.38 o 
  -6  -6  10      198.05      195.11      6.56 o 
  -5  -6  10      206.70      260.57      7.27 o 
  -4  -6  10       67.36       71.11      4.18 o 
  -3  -6  10     2118.92     2052.45     24.69 o 
  -2  -6  10     1733.81     1597.78     20.20 o 
  -1  -6  10      121.09      117.02      6.19 o 
   0  -6  10      242.79      261.98     17.57 o 
   1  -6  10      897.82      886.19     17.38 o 
   2  -6  10     1389.87     1465.93     30.39 o 
   3  -6  10       57.88       63.05      5.61 o 
   4  -6  10      344.01      342.60     12.15 o 
   5  -6  10       33.28       18.89      4.71 o 
   6  -6  10       10.33        6.71      4.73 o 
   7  -6  10      163.85      167.17      8.97 o 
   8  -6  10       69.46       80.24     12.01 o 
 -13  -5  10       66.03       62.54      9.37 o 
 -12  -5  10        2.16        5.80      5.73 o 
 -11  -5  10     1394.00     1333.32     31.94 o 
 -10  -5  10       55.34       51.44      7.89 o 
  -9  -5  10        2.99        4.92      3.39 o 
  -8  -5  10      221.97      248.08      7.62 o 
  -7  -5  10      480.42      480.99     10.21 o 
  -6  -5  10      350.20      350.25     18.51 o 
  -5  -5  10      322.27      312.28      7.69 o 
  -4  -5  10      198.47      191.01      6.41 o 
  -3  -5  10      254.17      273.46      6.55 o 
  -2  -5  10      133.90      139.01      4.75 o 
  -1  -5  10      110.01      102.13      5.94 o 
   0  -5  10        3.87        2.23      2.89 o 
   1  -5  10        0.66       -0.09      3.07 o 
   2  -5  10       71.28       73.28      6.62 o 
   3  -5  10      358.13      367.77     11.04 o 
   4  -5  10      120.91      124.26      7.31 o 
   5  -5  10       62.57       58.90      5.99 o 
   6  -5  10      143.98      146.33      8.30 o 
   7  -5  10       61.99       79.68      8.85 o 
   8  -5  10        4.51        1.67      5.67 o 
 -13  -4  10       30.20       35.23     13.61 o 
 -12  -4  10      123.47      134.38     22.99 o 
 -11  -4  10       71.62       71.30     19.73 o 
 -10  -4  10       49.83       44.87      6.41 o 
  -9  -4  10      121.10      149.00      7.63 o 
  -8  -4  10      516.30      545.45     11.00 o 
  -7  -4  10       42.52       37.99      3.62 o 
  -6  -4  10      462.33      462.66      9.49 o 
  -5  -4  10      136.88      142.39      5.69 o 
  -4  -4  10       38.60       48.89      3.34 o 
  -3  -4  10      329.92      359.04      7.22 o 
  -2  -4  10      455.83      476.88     11.35 o 
  -1  -4  10       67.21       73.99      5.08 o 
   0  -4  10      182.03      149.51      6.95 o 
   1  -4  10     1078.48     1027.09     18.95 o 
   2  -4  10       39.54       38.82      4.62 o 
   3  -4  10       96.85       80.32      7.15 o 
   4  -4  10      424.48      414.65     13.01 o 
   5  -4  10        4.60        0.82      4.76 o 
   6  -4  10      195.43      195.13     14.32 o 
   7  -4  10       73.01       90.61      9.45 o 
   8  -4  10       34.78       47.02     18.46 o 
 -13  -3  10       32.57       27.31      7.00 o 
 -12  -3  10      167.39      176.88     11.93 o 
 -11  -3  10      397.56      390.58     12.28 o 
 -10  -3  10      127.14      108.19      6.93 o 
  -9  -3  10     1153.65     1097.04     20.53 o 
  -8  -3  10      175.66      165.99      6.08 o 
  -7  -3  10       13.60       27.46      4.23 o 
  -6  -3  10     1170.04     1182.10     16.65 o 
  -5  -3  10      810.86      801.82     12.56 o 
  -4  -3  10       27.10       25.16      2.63 o 
  -3  -3  10      530.23      529.49      8.73 o 
  -2  -3  10      301.37      308.29      8.97 o 
  -1  -3  10       19.87       28.11      3.85 o 
   0  -3  10      114.35      118.55      7.20 o 
   1  -3  10      314.82      303.05      9.79 o 
   2  -3  10      218.95      230.12      8.71 o 
   3  -3  10      370.67      373.21     12.80 o 
   4  -3  10        4.91        3.55      3.66 o 
   5  -3  10      108.51      112.52      7.29 o 
   6  -3  10        9.27       20.77      6.41 o 
   7  -3  10       62.20       62.48      8.91 o 
   8  -3  10        0.77        1.83      5.44 o 
 -14  -2  10       18.66       17.33      6.82 o 
 -13  -2  10      393.86      363.76     16.52 o 
 -12  -2  10        4.14       -1.72      3.40 o 
 -11  -2  10      100.15       98.93      7.06 o 
 -10  -2  10        7.98       15.82      4.12 o 
  -9  -2  10     1753.76     1715.83     27.55 o 
  -8  -2  10       21.46       28.87      4.13 o 
  -7  -2  10      500.33      555.49     10.42 o 
  -6  -2  10       71.39       81.20      4.11 o 
  -5  -2  10      976.78     1016.20     16.33 o 
  -4  -2  10       47.37       49.07      3.06 o 
  -3  -2  10        0.03        2.25      2.54 o 
  -2  -2  10       56.38       96.06      9.61 o 
  -1  -2  10      610.25      608.83     13.22 o 
   0  -2  10     2233.89     2113.70     30.57 o 
   1  -2  10      768.38      759.96     15.77 o 
   2  -2  10        0.72        0.76      3.08 o 
   3  -2  10     1787.35     1785.28     28.17 o 
   4  -2  10      222.99      218.63     13.87 o 
   5  -2  10       26.46       24.25      5.96 o 
   6  -2  10       91.29      120.22     10.27 o 
   7  -2  10       11.96       18.43      6.69 o 
   8  -2  10        7.26        6.61     12.01 o 
 -14  -1  10        4.63       -0.73      5.10 o 
 -13  -1  10        1.02       -4.24      4.24 o 
 -12  -1  10      836.22      813.57     25.03 o 
 -11  -1  10      163.50      162.01     14.96 o 
 -10  -1  10      234.93      222.03     12.54 o 
  -9  -1  10      453.11      448.15     19.25 o 
  -8  -1  10       64.77       50.74     10.27 o 
  -7  -1  10      815.50      814.52     12.98 o 
  -6  -1  10        2.88        6.70      3.00 o 
  -5  -1  10      121.32      121.61      4.56 o 
  -4  -1  10      446.26      458.08      8.34 o 
  -3  -1  10      760.46      745.71     14.58 o 
  -2  -1  10        9.07        2.51      2.72 o 
  -1  -1  10      651.31      706.77     14.55 o 
   0  -1  10      955.06      913.52     17.39 o 
   1  -1  10       53.47       54.63      7.81 o 
   2  -1  10      222.61      219.10      9.18 o 
   3  -1  10       34.32       42.41      7.03 o 
   4  -1  10        0.36        3.70      4.71 o 
   5  -1  10      164.34      160.10     11.01 o 
   6  -1  10        0.37       -1.34      5.23 o 
   7  -1  10       83.46       52.31      8.64 o 
 -14   0  10       18.11       25.19      7.13 o 
 -13   0  10       35.36       34.72      7.01 o 
 -12   0  10      120.69      119.67      7.91 o 
 -11   0  10      535.20      569.33     14.99 o 
 -10   0  10       89.12      104.80      7.22 o 
  -9   0  10       18.04       16.22      3.91 o 
  -8   0  10      488.06      420.30     11.39 o 
  -7   0  10      383.78      376.89      8.15 o 
  -6   0  10      166.83      154.49      5.18 o 
  -5   0  10      130.46      152.16      5.01 o 
  -4   0  10      463.57      440.21      8.32 o 
  -3   0  10     3521.55     3415.95     88.15 o 
  -2   0  10       45.93       74.37      6.50 o 
  -1   0  10        0.28       -0.05      2.58 o 
   0   0  10       34.75       50.02      4.82 o 
   1   0  10     1484.43     1483.63     24.02 o 
   2   0  10     1432.50     1401.15     23.51 o 
   3   0  10     1232.39     1230.67     23.55 o 
   4   0  10        0.28        0.50      4.55 o 
   5   0  10      706.68      739.16     22.78 o 
   6   0  10       91.56      133.03     11.00 o 
   7   0  10        3.39        2.73      5.75 o 
 -15   1  10        9.74        4.40      6.60 o 
 -14   1  10        1.76       11.28      5.02 o 
 -13   1  10      452.32      428.41     17.25 o 
 -12   1  10        1.69       -1.58      3.60 o 
 -11   1  10        0.18       -1.51      3.17 o 
 -10   1  10     4043.80     3880.82     51.97 o 
  -9   1  10     1438.95     1403.01     33.54 o 
  -8   1  10     1701.61     1740.34     27.41 o 
  -7   1  10       37.49       47.89      4.69 o 
  -6   1  10      621.54      595.06     17.39 o 
  -5   1  10      147.66      162.66      6.39 o 
  -4   1  10      121.70      130.67      5.05 o 
  -3   1  10       24.25       23.23      2.61 o 
  -2   1  10      114.14      117.44      6.00 o 
  -1   1  10      705.81      650.74     14.11 o 
   0   1  10      468.83      483.49     13.38 o 
   1   1  10     1024.60      976.41     18.34 o 
   2   1  10      227.58      210.99      8.45 o 
   3   1  10      162.08      148.81     10.24 o 
   4   1  10       40.02       36.15      6.75 o 
   5   1  10        3.91        3.90      8.51 o 
   6   1  10        3.25        1.59      5.20 o 
 -15   2  10       54.75       57.69      9.42 o 
 -14   2  10        7.12        8.21      4.27 o 
 -13   2  10       36.41       26.82      5.01 o 
 -12   2  10      109.51      118.50      7.91 o 
 -11   2  10      139.04      180.55     15.21 o 
 -10   2  10      563.18      549.75     14.41 o 
  -9   2  10     1396.73     1322.69     24.53 o 
  -8   2  10      322.81      320.38     10.17 o 
  -7   2  10        4.75        5.74      3.26 o 
  -6   2  10       18.13       13.56      2.54 o 
  -5   2  10       94.33      100.08      4.46 o 
  -4   2  10      249.69      212.93      6.69 o 
  -3   2  10      437.67      434.07      8.66 o 
  -2   2  10      419.46      421.06     14.56 o 
  -1   2  10     1766.24     1641.57     25.80 o 
   0   2  10        7.29       10.06      3.37 o 
   1   2  10       23.28       16.95      4.71 o 
   2   2  10      280.19      264.78     12.60 o 
   3   2  10      258.79      257.81     12.97 o 
   4   2  10      489.88      475.61     18.11 o 
   5   2  10      493.38      506.49     19.69 o 
   6   2  10       19.03       22.91      7.03 o 
 -15   3  10        1.35        3.29      4.44 o 
 -14   3  10      499.74      484.47     15.34 o 
 -13   3  10       86.56       75.26      6.97 o 
 -12   3  10       36.85       35.13      4.80 o 
 -11   3  10      218.28      232.02      9.96 o 
 -10   3  10       51.18       35.70      5.45 o 
  -9   3  10      370.52      314.88      9.37 o 
  -8   3  10     3526.92     3323.80     46.19 o 
  -7   3  10      416.54      412.88     11.29 o 
  -6   3  10      988.79     1021.14     15.32 o 
  -5   3  10      130.05      139.82      5.30 o 
  -4   3  10     1578.12     1536.22     20.19 o 
  -3   3  10       84.76       80.70      5.44 o 
  -2   3  10      122.40      118.86      6.47 o 
  -1   3  10       69.98       85.09      5.78 o 
   0   3  10       22.81       19.26      3.98 o 
   1   3  10      103.02      101.79      7.90 o 
   2   3  10      661.86      643.67     19.97 o 
   3   3  10       44.52       39.38      7.42 o 
   4   3  10       77.85       71.84      8.85 o 
   5   3  10       94.37      111.77     10.97 o 
 -15   4  10      278.88      280.08     10.70 o 
 -14   4  10       39.14       16.49      5.17 o 
 -13   4  10      133.52      150.60     10.30 o 
 -12   4  10        6.59        4.60      4.19 o 
 -11   4  10       77.24       86.36      6.88 o 
 -10   4  10      133.86      151.16     12.23 o 
  -9   4  10        4.95        2.12      3.32 o 
  -8   4  10      276.82      239.64      9.28 o 
  -7   4  10     1807.24     1692.27     27.29 o 
  -6   4  10      271.85      263.87      7.26 o 
  -5   4  10       52.15       69.84      4.40 o 
  -4   4  10        0.82        3.38      2.46 o 
  -3   4  10      441.66      446.03      9.70 o 
  -2   4  10       36.90       30.38      4.40 o 
  -1   4  10      304.64      321.52     10.19 o 
   0   4  10       37.59       48.00      4.94 o 
   1   4  10      873.58      885.83     30.63 o 
   2   4  10        0.71        2.64      4.56 o 
   3   4  10       65.91       79.69      8.99 o 
   4   4  10        0.10       -5.96      8.75 o 
 -14   5  10      137.70      116.39      9.02 o 
 -13   5  10       91.02       84.62      7.69 o 
 -12   5  10      300.01      279.85     11.48 o 
 -11   5  10       54.21       59.63      6.89 o 
 -10   5  10        1.11       -3.16      3.16 o 
  -9   5  10        1.38        1.87      3.84 o 
  -8   5  10       21.81       42.78      5.35 o 
  -7   5  10     1111.97     1057.45     20.25 o 
  -6   5  10     1745.33     1667.52     27.05 o 
  -5   5  10      107.30      119.45      5.57 o 
  -4   5  10       84.41       98.28      5.25 o 
  -3   5  10      311.83      371.84     10.98 o 
  -2   5  10      631.81      645.72     14.98 o 
  -1   5  10      400.30      428.54     10.60 o 
   0   5  10      160.54      170.54     10.69 o 
   1   5  10      469.93      451.27     16.60 o 
   2   5  10      127.54      144.08     10.79 o 
   3   5  10      100.74       87.16      9.56 o 
   4   5  10       84.32       68.69      9.24 o 
 -14   6  10      273.55      291.32     12.66 o 
 -13   6  10      690.19      747.25     19.47 o 
 -12   6  10      364.16      335.92     12.69 o 
 -11   6  10     1013.15      991.43     26.27 o 
 -10   6  10      260.25      247.75     10.37 o 
  -9   6  10      246.99      254.28     10.18 o 
  -8   6  10       34.62       34.77      5.91 o 
  -7   6  10        1.28       -1.32      4.17 o 
  -6   6  10       48.42       57.33      5.76 o 
  -5   6  10      526.71      497.44      9.94 o 
  -4   6  10       70.31       52.39      5.60 o 
  -3   6  10      434.41      471.51     12.77 o 
  -2   6  10      252.56      248.49      9.29 o 
  -1   6  10      184.67      207.17     11.11 o 
   0   6  10      165.91      178.42     10.85 o 
   1   6  10      123.21      122.73      9.90 o 
   2   6  10       15.01       21.09      8.12 o 
   3   6  10      103.27      112.96     10.73 o 
 -14   7  10        8.11       11.30      6.15 o 
 -13   7  10      474.11      423.28     28.39 o 
 -12   7  10      521.19      477.38     15.13 o 
 -11   7  10       89.66       92.80      7.61 o 
 -10   7  10       35.53       42.51      6.87 o 
  -9   7  10       29.31       36.52      5.51 o 
  -8   7  10        5.12        4.95      3.65 o 
  -7   7  10      283.24      281.85     13.02 o 
  -6   7  10        3.37        6.57      3.99 o 
  -5   7  10     1457.44     1496.84     22.55 o 
  -4   7  10       16.72        2.52      3.48 o 
  -3   7  10      123.77      139.84      7.63 o 
  -2   7  10      141.96      151.68      7.72 o 
  -1   7  10      425.12      472.86     16.87 o 
   0   7  10       10.41       13.32      7.80 o 
   1   7  10      195.90      212.11     12.66 o 
   2   7  10        0.23        1.84      5.80 o 
 -13   8  10      157.71      191.01     17.47 o 
 -12   8  10       44.93       43.12      6.57 o 
 -11   8  10      125.70      134.44      9.00 o 
 -10   8  10       38.98       48.55      6.57 o 
  -9   8  10       11.84       13.75      4.71 o 
  -8   8  10       22.73       16.43      4.81 o 
  -7   8  10      133.87      157.31      8.91 o 
  -6   8  10       47.41       47.01      5.86 o 
  -5   8  10      220.45      228.75      8.14 o 
  -4   8  10      115.81      106.20      6.15 o 
  -3   8  10       18.28       11.44      4.47 o 
  -2   8  10        3.69        2.31      4.56 o 
  -1   8  10      542.28      555.69     18.79 o 
   0   8  10      224.80      238.23     13.11 o 
   1   8  10      109.64      149.67     11.76 o 
 -13   9  10      103.32      116.48      9.86 o 
 -12   9  10      162.46      187.50     11.09 o 
 -11   9  10        0.82       -2.23      4.32 o 
 -10   9  10      238.12      222.88     10.65 o 
  -9   9  10       28.39       35.64      5.88 o 
  -8   9  10       17.11       16.07      5.67 o 
  -7   9  10        4.39        1.61      4.77 o 
  -6   9  10       83.95      111.17      7.86 o 
  -5   9  10      400.74      377.65     14.43 o 
  -4   9  10      199.08      197.67      9.26 o 
  -3   9  10      321.61      375.94     14.96 o 
  -2   9  10        0.02       12.03      5.28 o 
  -1   9  10       90.14      107.83     10.01 o 
 -12  10  10      105.73      105.16     11.38 o 
 -11  10  10       51.35       38.97     11.38 o 
 -10  10  10        2.76       12.01      6.19 o 
  -9  10  10       59.19       68.28      9.22 o 
  -8  10  10       34.78       56.68     13.45 o 
  -7  10  10       33.38       32.97      7.31 o 
  -6  10  10       72.39       59.05      7.04 o 
  -5  10  10      664.96      769.18     21.50 o 
  -4  10  10      129.71      144.68      8.22 o 
  -3  10  10       10.71        2.43      4.98 o 
  -2  10  10        0.58       -4.83      4.83 o 
 -10  11  10       16.86       18.17     15.83 o 
  -9  11  10        3.73       18.29      7.20 o 
  -8  11  10       57.49       58.66      8.95 o 
  -7  11  10      186.56      157.51     12.35 o 
  -6  11  10       47.94       65.76      9.22 o 
  -5  11  10       59.96       53.94     13.05 o 
   0 -15  11        5.37       -1.31      9.55 o 
   1 -15  11       72.83       52.53      8.83 o 
  -3 -14  11        3.68        8.25      7.69 o 
  -2 -14  11      295.60      346.56     13.03 o 
  -1 -14  11      347.33      355.53     16.76 o 
   0 -14  11       58.27       49.07      8.31 o 
   1 -14  11      347.13      361.40     22.83 o 
   2 -14  11      126.86      134.45     11.64 o 
   3 -14  11      405.64      452.86     19.97 o 
   4 -14  11       73.89       72.23      9.83 o 
  -5 -13  11        0.10        8.72      6.24 o 
  -4 -13  11       39.44       29.27      5.75 o 
  -3 -13  11       12.65       20.66      5.15 o 
  -2 -13  11       45.85       55.95      6.63 o 
  -1 -13  11       37.85       39.71      7.79 o 
   0 -13  11       26.01       22.88      6.58 o 
   1 -13  11       43.06       59.07      8.66 o 
   2 -13  11        4.01        6.90      7.40 o 
   3 -13  11      161.84      167.43     12.71 o 
   4 -13  11      260.00      210.37     15.04 o 
   5 -13  11      354.67      403.83     18.28 o 
  -7 -12  11       58.23       70.43      9.39 o 
  -6 -12  11       78.18       70.87     10.18 o 
  -5 -12  11       34.75       34.92      5.98 o 
  -4 -12  11       67.67       67.86      6.84 o 
  -3 -12  11      400.62      423.21     13.41 o 
  -2 -12  11      197.71      183.26     17.09 o 
  -1 -12  11       43.09       38.23     11.30 o 
   0 -12  11      592.26      642.56     30.08 o 
   1 -12  11       16.43       18.58      6.32 o 
   2 -12  11      289.67      284.80     18.78 o 
   3 -12  11      920.44      939.81     26.89 o 
   4 -12  11      656.04      633.81     37.63 o 
   5 -12  11      421.60      460.68     26.89 o 
   6 -12  11      137.42      158.51     12.43 o 
  -8 -11  11       41.70       29.36      7.50 o 
  -7 -11  11        0.02       -3.51      5.34 o 
  -6 -11  11      123.11      133.76      8.63 o 
  -5 -11  11       42.53       40.02      9.28 o 
  -4 -11  11       29.41       32.54      5.66 o 
  -3 -11  11       20.93       22.04      6.36 o 
  -2 -11  11      303.61      291.18     10.69 o 
  -1 -11  11      134.46      156.67     11.30 o 
   0 -11  11      225.20      216.28     12.20 o 
   1 -11  11       17.31       11.10      5.67 o 
   2 -11  11       69.23       58.96     19.89 o 
   3 -11  11        1.70       12.52      5.89 o 
   4 -11  11        0.59        0.67      5.40 o 
   5 -11  11       50.51       43.12      7.93 o 
   6 -11  11        8.25       -2.10      5.14 o 
   7 -11  11      152.25      162.05     12.55 o 
  -9 -10  11        0.11       -5.21      5.21 o 
  -8 -10  11      142.53      139.92     11.07 o 
  -7 -10  11      193.46      223.66     18.22 o 
  -6 -10  11       19.80       31.09      5.48 o 
  -5 -10  11      102.13      107.78      9.81 o 
  -4 -10  11      316.89      330.83     20.59 o 
  -3 -10  11      442.44      471.71     13.15 o 
  -2 -10  11      198.27      202.20     11.87 o 
  -1 -10  11      517.12      558.35     18.73 o 
   0 -10  11      666.15      671.78     45.51 o 
   1 -10  11      130.24      106.49      9.62 o 
   2 -10  11      386.35      413.71     16.81 o 
   3 -10  11       14.19        6.26      5.17 o 
   4 -10  11      271.94      235.43     16.71 o 
   5 -10  11     1506.27     1428.79     33.76 o 
   6 -10  11      189.45      210.17     17.42 o 
   7 -10  11      226.15      207.38     13.15 o 
 -10  -9  11      291.34      336.64     15.78 o 
  -9  -9  11        4.10        1.48      4.16 o 
  -8  -9  11       98.22      101.17      7.53 o 
  -7  -9  11      150.25      163.84      7.31 o 
  -6  -9  11       78.35       86.22      5.64 o 
  -5  -9  11       34.47       39.52      4.46 o 
  -4  -9  11      210.50      215.71      7.41 o 
  -3  -9  11      234.39      211.61      7.20 o 
  -2  -9  11      249.77      255.84     12.55 o 
  -1  -9  11      116.00      110.36      9.21 o 
   0  -9  11      134.46      142.72     14.72 o 
   1  -9  11       32.39       18.26      7.08 o 
   2  -9  11       74.58       91.98     14.48 o 
   3  -9  11      148.90      158.36     20.93 o 
   4  -9  11      292.71      254.43     13.33 o 
   5  -9  11      111.48      111.17      9.85 o 
   6  -9  11       72.03       77.48      9.11 o 
   7  -9  11      178.41      171.69     12.38 o 
 -11  -8  11      237.03      263.88     14.72 o 
 -10  -8  11        0.99       10.19      5.82 o 
  -9  -8  11       17.43       16.17      4.59 o 
  -8  -8  11      511.71      491.18     11.73 o 
  -7  -8  11     1044.53     1028.31     17.55 o 
  -6  -8  11        0.82        2.70      3.07 o 
  -5  -8  11      757.92      778.37     17.27 o 
  -4  -8  11        1.55        1.27      2.87 o 
  -3  -8  11       61.82       68.84      4.71 o 
  -2  -8  11     1555.69     1502.67     24.74 o 
  -1  -8  11     3355.59     3430.19     47.37 o 
   0  -8  11      124.97      129.22      7.40 o 
   1  -8  11       47.39       50.32      5.60 o 
   2  -8  11      397.48      362.78     18.30 o 
   3  -8  11      580.79      500.28     13.35 o 
   4  -8  11      270.38      302.13     10.74 o 
   5  -8  11       78.70       99.66      7.31 o 
   6  -8  11      391.94      388.25     25.84 o 
   7  -8  11      297.77      305.09     23.95 o 
 -11  -7  11       60.92       63.55     13.29 o 
 -10  -7  11      610.92      602.25     19.91 o 
  -9  -7  11      727.35      779.53     15.15 o 
  -8  -7  11      209.08      222.25      7.79 o 
  -7  -7  11       82.38       82.60      6.36 o 
  -6  -7  11        8.16        6.09      2.95 o 
  -5  -7  11      465.76      473.22     10.39 o 
  -4  -7  11      454.35      444.86     12.24 o 
  -3  -7  11      254.84      233.97     19.52 o 
  -2  -7  11      454.18      463.39     13.61 o 
  -1  -7  11        2.91        4.36      3.53 o 
   0  -7  11       22.23       20.12      6.51 o 
   1  -7  11      208.20      184.10      8.58 o 
   2  -7  11       84.74       84.89      7.97 o 
   3  -7  11       15.87       18.83      4.45 o 
   4  -7  11       61.47       66.93     11.65 o 
   5  -7  11       33.69       48.98      7.64 o 
   6  -7  11       36.81       35.96      5.82 o 
   7  -7  11        0.56        7.87      7.22 o 
 -12  -6  11       46.10       32.85      7.48 o 
 -11  -6  11      124.17      118.33     10.23 o 
 -10  -6  11      528.87      486.81     17.55 o 
  -9  -6  11      243.94      233.32      9.45 o 
  -8  -6  11      186.37      213.59      7.53 o 
  -7  -6  11        5.29       -2.35      2.92 o 
  -6  -6  11      852.30      756.01     13.45 o 
  -5  -6  11     3198.08     3102.82     35.34 o 
  -4  -6  11     1324.46     1356.94     18.75 o 
  -3  -6  11      255.74      237.37      8.55 o 
  -2  -6  11      202.48      178.37     12.72 o 
  -1  -6  11       24.10       27.26      4.50 o 
   0  -6  11     1077.43     1016.07     19.39 o 
   1  -6  11     2848.61     2869.86     48.57 o 
   2  -6  11      134.12      126.04      8.10 o 
   3  -6  11       46.65       52.41      5.65 o 
   4  -6  11     1243.55     1146.42     45.67 o 
   5  -6  11      235.11      224.39     13.24 o 
   6  -6  11      584.11      603.16     16.05 o 
   7  -6  11       51.95       50.14      8.27 o 
 -12  -5  11      976.75      976.25     38.67 o 
 -11  -5  11        8.77       -1.45     12.89 o 
 -10  -5  11       12.54       16.13      4.45 o 
  -9  -5  11      220.81      236.19      9.36 o 
  -8  -5  11      993.17      942.01     15.76 o 
  -7  -5  11     1671.61     1734.57     23.19 o 
  -6  -5  11      358.54      355.58      8.72 o 
  -5  -5  11        0.28        3.24      2.53 o 
  -4  -5  11        7.24        6.70      2.55 o 
  -3  -5  11     1462.88     1402.16     22.93 o 
  -2  -5  11      142.60      123.06      7.66 o 
  -1  -5  11       95.79       98.75      6.26 o 
   0  -5  11       99.35      102.82      6.42 o 
   1  -5  11      506.64      490.10     13.04 o 
   2  -5  11        8.73        3.68      3.42 o 
   3  -5  11      251.62      234.54     22.99 o 
   4  -5  11        5.62        4.19      3.91 o 
   5  -5  11       33.88       28.00      8.77 o 
   6  -5  11       94.10       96.39      8.52 o 
   7  -5  11        9.84        3.30      9.15 o 
 -13  -4  11      477.64      506.26     20.07 o 
 -12  -4  11      203.27      200.99     12.88 o 
 -11  -4  11      120.88      118.16     10.33 o 
 -10  -4  11       30.01       38.78      8.77 o 
  -9  -4  11      113.68      120.93      7.19 o 
  -8  -4  11     1996.97     1995.32     25.75 o 
  -7  -4  11      552.41      590.68     18.51 o 
  -6  -4  11     1032.37     1032.77     15.65 o 
  -5  -4  11      139.41      142.99      5.72 o 
  -4  -4  11      596.57      532.78     15.34 o 
  -3  -4  11     2575.40     2437.95     33.92 o 
  -2  -4  11     2071.62     2084.70     31.95 o 
  -1  -4  11      302.24      260.11      8.97 o 
   0  -4  11      317.53      296.08     14.84 o 
   1  -4  11      585.97      607.87     14.57 o 
   2  -4  11     1721.68     1704.53     27.60 o 
   3  -4  11     1211.04     1244.89     22.79 o 
   4  -4  11      310.93      321.29     12.19 o 
   5  -4  11        8.34        4.07      4.00 o 
   6  -4  11      896.61      875.51     25.13 o 
   7  -4  11       17.12       22.75      9.55 o 
 -13  -3  11      552.88      512.72     19.90 o 
 -12  -3  11      257.53      251.40     13.61 o 
 -11  -3  11       63.09       56.33     11.18 o 
 -10  -3  11      457.64      443.15     14.51 o 
  -9  -3  11        0.30        1.85      3.31 o 
  -8  -3  11     1342.25     1315.26     22.80 o 
  -7  -3  11      479.11      521.99     10.50 o 
  -6  -3  11     3020.99     2937.57     33.29 o 
  -5  -3  11     1217.19     1237.08     17.10 o 
  -4  -3  11      888.90      809.17     15.86 o 
  -3  -3  11      494.27      464.88     11.66 o 
  -2  -3  11      436.15      495.93     12.13 o 
  -1  -3  11      649.42      665.73     16.89 o 
   0  -3  11       84.79       87.57      6.07 o 
   1  -3  11       24.77       26.90      4.67 o 
   2  -3  11      175.58      177.68      8.14 o 
   3  -3  11      236.24      260.13      9.76 o 
   4  -3  11        1.28        0.54      5.00 o 
   5  -3  11      238.46      265.27     17.98 o 
   6  -3  11       12.91       12.31      6.05 o 
   7  -3  11       21.50       29.67     10.26 o 
 -14  -2  11       16.52       18.35      6.68 o 
 -13  -2  11       59.64       55.10      8.48 o 
 -12  -2  11        2.72        2.31      3.55 o 
 -11  -2  11      145.31      144.94      9.75 o 
 -10  -2  11      100.97      104.83      8.79 o 
  -9  -2  11      492.53      467.60     12.81 o 
  -8  -2  11       54.99       51.65      5.06 o 
  -7  -2  11      295.10      271.78      7.31 o 
  -6  -2  11     2408.10     2290.08     27.21 o 
  -5  -2  11     1564.46     1555.10     19.96 o 
  -4  -2  11      836.97      790.74     15.58 o 
  -3  -2  11       63.53       64.06      5.07 o 
  -2  -2  11     1015.20      976.21     18.11 o 
  -1  -2  11      877.97      819.64     16.65 o 
   0  -2  11     1748.36     1755.92     27.67 o 
   1  -2  11        8.40        5.08      3.65 o 
   2  -2  11       93.34       84.70      6.26 o 
   3  -2  11       46.91       60.26      5.77 o 
   4  -2  11      506.28      493.02     13.79 o 
   5  -2  11      130.48      141.84     10.84 o 
   6  -2  11      325.52      354.47     16.43 o 
   7  -2  11       41.27       41.31     10.34 o 
 -14  -1  11       52.37       48.86      8.69 o 
 -13  -1  11       55.86       52.58      7.60 o 
 -12  -1  11        6.99        7.87      4.05 o 
 -11  -1  11     1809.30     1753.72     29.87 o 
 -10  -1  11      621.11      573.44     15.95 o 
  -9  -1  11       81.81       78.98      6.24 o 
  -8  -1  11       24.01       23.78      4.16 o 
  -7  -1  11        0.41       -0.42      2.14 o 
  -6  -1  11     2757.46     2723.78     35.48 o 
  -5  -1  11      163.48      179.39      6.01 o 
  -4  -1  11     4530.99     4402.83     74.21 o 
  -3  -1  11        2.95        2.53      2.95 o 
  -2  -1  11     2410.41     2284.03     32.66 o 
  -1  -1  11      484.34      474.26     12.18 o 
   0  -1  11      164.19      186.26      8.00 o 
   1  -1  11      651.39      671.03     15.16 o 
   2  -1  11      129.74      134.94      7.50 o 
   3  -1  11      148.09      139.71      7.90 o 
   4  -1  11       39.78       36.28      7.03 o 
   5  -1  11       85.26       79.84      9.11 o 
   6  -1  11        8.47       20.26      6.86 o 
 -14   0  11        9.56        6.42      8.75 o 
 -13   0  11      184.13      178.49      9.71 o 
 -12   0  11        1.12        1.98      3.72 o 
 -11   0  11      236.92      220.79      9.68 o 
 -10   0  11        6.12        2.94      3.43 o 
  -9   0  11      257.34      254.50     10.55 o 
  -8   0  11      775.94      736.48     15.93 o 
  -7   0  11      729.81      692.67     14.81 o 
  -6   0  11      366.54      366.61      8.25 o 
  -5   0  11        8.12        8.03      2.99 o 
  -4   0  11     1952.25     1853.41     27.68 o 
  -3   0  11      205.65      191.14      9.48 o 
  -2   0  11      691.58      674.79     17.87 o 
  -1   0  11     1409.11     1355.18     23.02 o 
   0   0  11      341.88      333.11     10.47 o 
   1   0  11      412.00      376.12     11.27 o 
   2   0  11      260.97      275.33      9.91 o 
   3   0  11        4.43        4.84      5.06 o 
   4   0  11        9.27        6.87      5.73 o 
   5   0  11       54.56       58.54      8.72 o 
   6   0  11       56.05       65.74      9.51 o 
 -14   1  11      455.92      492.88     15.58 o 
 -13   1  11       86.62       88.04      7.58 o 
 -12   1  11        8.78        6.93      4.01 o 
 -11   1  11       31.25       28.84      5.00 o 
 -10   1  11      105.71      106.16      9.00 o 
  -9   1  11      935.61      856.03     18.13 o 
  -8   1  11      617.23      606.63     14.38 o 
  -7   1  11     1453.40     1434.00     23.68 o 
  -6   1  11      460.43      422.97      9.90 o 
  -5   1  11      466.25      416.49     11.61 o 
  -4   1  11     1761.21     1613.70     25.19 o 
  -3   1  11      139.65      127.90      6.67 o 
  -2   1  11      621.63      607.42     13.95 o 
  -1   1  11       22.30       26.15      4.25 o 
   0   1  11     2198.56     2189.16     32.83 o 
   1   1  11       83.45       78.83      6.04 o 
   2   1  11        2.97       10.01      5.12 o 
   3   1  11      119.80      118.48     10.01 o 
   4   1  11      134.77      131.41     10.75 o 
   5   1  11      126.82      147.82     12.03 o 
 -14   2  11        0.58        0.37      4.12 o 
 -13   2  11       12.43        6.03      4.16 o 
 -12   2  11       20.23       18.60      4.69 o 
 -11   2  11       10.90       11.44      5.37 o 
 -10   2  11        5.76        1.98      3.32 o 
  -9   2  11       10.16       11.01      5.43 o 
  -8   2  11      360.86      345.07     11.19 o 
  -7   2  11      210.69      196.26      8.15 o 
  -6   2  11       76.40       67.91      4.77 o 
  -5   2  11      582.80      552.66     20.59 o 
  -4   2  11        0.01        4.11      2.98 o 
  -3   2  11       23.29       22.53      4.00 o 
  -2   2  11      393.74      386.69     11.15 o 
  -1   2  11        2.39        0.18      4.69 o 
   0   2  11        8.19       12.19      3.99 o 
   1   2  11      261.30      298.83     10.18 o 
   2   2  11      470.87      457.48     33.42 o 
   3   2  11      324.76      334.68     32.30 o 
   4   2  11      238.70      252.79     30.87 o 
   5   2  11       28.47       18.43      6.52 o 
 -14   3  11       18.73       17.91      6.73 o 
 -13   3  11        0.02        2.00      4.79 o 
 -12   3  11       57.62       74.33      7.02 o 
 -11   3  11      632.62      653.82     16.63 o 
 -10   3  11      134.72      111.92      9.73 o 
  -9   3  11      298.75      294.98     10.36 o 
  -8   3  11       98.89       94.67      6.52 o 
  -7   3  11      117.11      117.53      6.90 o 
  -6   3  11      594.58      543.48     11.51 o 
  -5   3  11     2118.00     2033.94     33.60 o 
  -4   3  11      123.68      141.21      6.91 o 
  -3   3  11      589.24      563.40     15.06 o 
  -2   3  11     2029.33     1972.39     30.31 o 
  -1   3  11      355.39      335.41     10.63 o 
   0   3  11      430.76      410.32     11.82 o 
   1   3  11      340.46      360.70     14.91 o 
   2   3  11      324.64      336.00     19.17 o 
   3   3  11      115.83      138.51     11.25 o 
   4   3  11        6.12        1.35      5.28 o 
 -14   4  11      216.85      210.32     11.17 o 
 -13   4  11        2.52        4.35      4.12 o 
 -12   4  11        0.89        3.48      3.52 o 
 -11   4  11       41.38       39.54      4.76 o 
 -10   4  11      117.21      134.70      7.12 o 
  -9   4  11       62.42       66.62      6.29 o 
  -8   4  11        0.28       -2.85      2.85 o 
  -7   4  11      790.98      763.31     16.52 o 
  -6   4  11       12.35       15.99      4.05 o 
  -5   4  11      265.45      285.70      9.48 o 
  -4   4  11        7.46        4.53      3.37 o 
  -3   4  11      569.16      542.22     13.63 o 
  -2   4  11       22.52       16.56      4.16 o 
  -1   4  11       89.52      116.40      8.80 o 
   0   4  11       75.98       90.20      8.77 o 
   1   4  11        3.44        5.57      4.84 o 
   2   4  11        8.46       -1.51      5.03 o 
   3   4  11       48.78       73.03      9.22 o 
 -14   5  11      426.12      502.18     21.27 o 
 -13   5  11      250.34      247.20     14.42 o 
 -12   5  11       10.40        2.37      4.13 o 
 -11   5  11       23.63       35.88      5.78 o 
 -10   5  11       30.83       48.69      5.96 o 
  -9   5  11      459.86      472.84     15.24 o 
  -8   5  11      413.80      380.22     12.08 o 
  -7   5  11        1.89        2.00      3.38 o 
  -6   5  11        9.24       13.80      6.01 o 
  -5   5  11       82.24      102.27      6.57 o 
  -4   5  11     1611.99     1573.52     26.23 o 
  -3   5  11     1314.84     1266.45     28.98 o 
  -2   5  11       11.91       17.00      4.16 o 
  -1   5  11       68.65       70.71      6.01 o 
   0   5  11      155.85      136.20     10.35 o 
   1   5  11        1.06        8.66      6.92 o 
   2   5  11      172.21      172.26     12.26 o 
   3   5  11       78.13       64.93      9.32 o 
 -14   6  11        5.58        4.25      4.89 o 
 -13   6  11      533.64      584.20     17.51 o 
 -12   6  11       17.20       24.42      5.45 o 
 -11   6  11      251.08      226.07     17.20 o 
 -10   6  11       88.40      107.25      7.86 o 
  -9   6  11       30.31       26.11      4.98 o 
  -8   6  11       46.10       62.13      6.12 o 
  -7   6  11       20.48       28.09      5.61 o 
  -6   6  11       15.28       20.50      5.93 o 
  -5   6  11      569.35      621.89     16.51 o 
  -4   6  11      299.66      340.25     11.04 o 
  -3   6  11        0.51        0.10      3.47 o 
  -2   6  11       22.65       29.68      4.79 o 
  -1   6  11       87.59       80.61     10.42 o 
   0   6  11        6.44        3.68      5.34 o 
   1   6  11       44.64       58.78      8.61 o 
   2   6  11      124.15      140.09     11.64 o 
 -13   7  11       53.71       51.74      7.17 o 
 -12   7  11      621.49      683.22     19.11 o 
 -11   7  11       52.48       54.73      6.73 o 
 -10   7  11       64.77       59.10      6.64 o 
  -9   7  11      286.32      293.40     11.45 o 
  -8   7  11      119.39      117.41      7.88 o 
  -7   7  11      208.86      218.44      9.83 o 
  -6   7  11      136.62      134.85      7.98 o 
  -5   7  11        1.51        2.35      3.65 o 
  -4   7  11       43.85       43.05      6.73 o 
  -3   7  11       71.29       72.42      8.89 o 
  -2   7  11      815.88      858.66     23.67 o 
  -1   7  11      177.77      188.94     11.47 o 
   0   7  11       57.04       79.52      9.47 o 
   1   7  11       22.64       21.87      7.00 o 
 -13   8  11      142.10      148.43     13.01 o 
 -12   8  11      103.17      109.08      8.93 o 
 -11   8  11      579.51      748.53     19.51 o 
 -10   8  11       10.60        9.98      4.86 o 
  -9   8  11      225.69      234.26     15.87 o 
  -8   8  11      552.05      601.45     16.44 o 
  -7   8  11        0.77       -3.70      3.70 o 
  -6   8  11      405.45      460.42     20.91 o 
  -5   8  11       43.82       54.84      7.84 o 
  -4   8  11        3.97       -1.80      3.50 o 
  -3   8  11      331.50      364.72     15.59 o 
  -2   8  11      287.51      322.34     14.74 o 
  -1   8  11        9.30        5.16      5.46 o 
 -12   9  11       47.13       24.62      7.79 o 
 -11   9  11       34.41       33.97     11.42 o 
 -10   9  11      680.41      757.99     19.61 o 
  -9   9  11       45.55       42.36      6.69 o 
  -8   9  11       47.18       42.84      8.71 o 
  -7   9  11       14.50        6.72      4.54 o 
  -6   9  11       75.68       74.50      7.36 o 
  -5   9  11      171.13      172.43     16.71 o 
  -4   9  11      255.75      262.53     10.72 o 
  -3   9  11      114.01      121.05     10.01 o 
  -2   9  11      169.21      173.49     14.72 o 
 -10  10  11       27.27       38.09      8.36 o 
  -9  10  11     1201.23     1446.67     35.60 o 
  -8  10  11      166.07      163.48     12.39 o 
  -7  10  11       54.96       51.93      8.66 o 
  -6  10  11       76.69       85.56     12.09 o 
  -5  10  11      132.82      163.34     11.89 o 
  -4  10  11      117.09      179.66     16.39 o 
  -3 -14  12        8.00       21.18     10.90 o 
  -2 -14  12        6.45        0.63      5.56 o 
  -1 -14  12       69.94       55.73      9.28 o 
   0 -14  12       18.36       18.03      7.26 o 
   1 -14  12      120.28      119.43     27.85 o 
   2 -14  12        4.18        7.58      6.51 o 
  -5 -13  12       69.54       87.32      8.20 o 
  -4 -13  12       44.76       44.34      8.44 o 
  -3 -13  12       28.68       39.62      8.37 o 
  -2 -13  12       98.84       97.89     10.18 o 
  -1 -13  12       20.79       12.68      7.24 o 
   0 -13  12        0.03        7.19      5.91 o 
   1 -13  12      125.53      142.10     19.10 o 
   2 -13  12        6.24       11.61     12.01 o 
   3 -13  12        3.61        1.43      6.01 o 
   4 -13  12       45.16       57.91      9.17 o 
  -6 -12  12        0.91        0.73      5.79 o 
  -5 -12  12       90.99       89.23      8.47 o 
  -4 -12  12      170.28      169.28     12.04 o 
  -3 -12  12       24.47       27.30      7.40 o 
  -2 -12  12      138.75      125.31     10.91 o 
  -1 -12  12        0.11        1.30      4.94 o 
   0 -12  12        6.07        8.33      5.79 o 
   1 -12  12      108.61       81.25      9.73 o 
   2 -12  12       74.53       97.79     10.12 o 
   3 -12  12       97.59      105.19     11.93 o 
   4 -12  12        0.08        4.20      5.85 o 
   5 -12  12       21.17       38.86      7.90 o 
  -8 -11  12       34.48       49.49      8.27 o 
  -7 -11  12      324.25      327.02     15.24 o 
  -6 -11  12      112.31      105.47      8.04 o 
  -5 -11  12       17.77       27.85      5.54 o 
  -4 -11  12      184.91      188.76     25.06 o 
  -3 -11  12       73.30       73.33      8.72 o 
  -2 -11  12        9.11        5.33     13.53 o 
  -1 -11  12        0.07        0.39      5.20 o 
   0 -11  12      212.63      264.77     14.09 o 
   1 -11  12       27.39       33.72      7.03 o 
   2 -11  12       68.80       45.69      8.04 o 
   3 -11  12       11.37       14.92      6.31 o 
   4 -11  12      153.94      178.45     33.10 o 
   5 -11  12        0.91       -3.39      4.98 o 
   6 -11  12        1.22        5.38      6.13 o 
  -9 -10  12      102.53      147.44     13.29 o 
  -8 -10  12      578.75      637.24     20.87 o 
  -7 -10  12       13.78       17.60      5.20 o 
  -6 -10  12      168.60      180.12      9.15 o 
  -5 -10  12     1631.39     1618.95     27.88 o 
  -4 -10  12      339.90      341.65     14.72 o 
  -3 -10  12      287.56      286.53     37.95 o 
  -2 -10  12      132.22      150.39     11.03 o 
  -1 -10  12      374.42      362.08     43.60 o 
   0 -10  12       54.60       42.43      7.81 o 
   1 -10  12        6.73       -3.52      4.37 o 
   2 -10  12        0.73       -4.98      4.98 o 
   3 -10  12       50.30       40.71      7.81 o 
   4 -10  12       89.60       86.24      9.74 o 
   5 -10  12        6.24        5.60      5.96 o 
   6 -10  12        1.90        4.55      5.40 o 
 -10  -9  12        9.68        2.50      5.53 o 
  -9  -9  12       16.16       33.17      5.74 o 
  -8  -9  12        8.41        8.04      3.82 o 
  -7  -9  12       60.36       61.20      5.35 o 
  -6  -9  12      444.25      447.92     11.18 o 
  -5  -9  12      332.12      301.43      8.99 o 
  -4  -9  12      266.69      247.66      9.57 o 
  -3  -9  12       19.34       24.68      4.65 o 
  -2  -9  12       83.96       76.98      8.50 o 
  -1  -9  12       20.72       14.36      5.57 o 
   0  -9  12       10.52       20.47      7.48 o 
   1  -9  12       53.05       51.05      7.54 o 
   2  -9  12        3.55       -0.12      4.71 o 
   3  -9  12       54.96       55.60      8.21 o 
   4  -9  12       65.07       56.52     12.65 o 
   5  -9  12      178.02      207.89     15.36 o 
   6  -9  12        3.95       -3.23      5.97 o 
 -10  -8  12       93.54       91.92      9.39 o 
  -9  -8  12        0.54        9.41      5.34 o 
  -8  -8  12      115.62      120.33      6.68 o 
  -7  -8  12       66.66       71.93      5.34 o 
  -6  -8  12      887.30      891.88     21.43 o 
  -5  -8  12       46.97       53.57      5.61 o 
  -4  -8  12      487.49      464.92     17.49 o 
  -3  -8  12     3417.20     3356.63     53.75 o 
  -2  -8  12      938.77      878.62     18.19 o 
  -1  -8  12      394.60      402.24     12.07 o 
   0  -8  12      386.94      417.73     12.41 o 
   1  -8  12      283.06      287.56      8.73 o 
   2  -8  12       59.95       49.12      5.53 o 
   3  -8  12        0.20       -3.33      3.33 o 
   4  -8  12       44.75       32.83      5.52 o 
   5  -8  12       60.51       48.69      6.28 o 
   6  -8  12        1.21        1.80      7.32 o 
 -11  -7  12      197.10      204.13     17.66 o 
 -10  -7  12       89.60       84.53      8.83 o 
  -9  -7  12      311.75      282.34     10.74 o 
  -8  -7  12        0.14        0.40      2.92 o 
  -7  -7  12       11.34       10.30      3.51 o 
  -6  -7  12       73.94       69.50      4.97 o 
  -5  -7  12     1157.11     1096.38     26.30 o 
  -4  -7  12      113.99      117.65      9.84 o 
  -3  -7  12       72.88       74.07      6.73 o 
  -2  -7  12      917.42      852.28     17.71 o 
  -1  -7  12      974.03     1033.97     20.14 o 
   0  -7  12      306.72      293.62     10.62 o 
   1  -7  12      477.01      428.61     12.81 o 
   2  -7  12      103.82      130.97      7.63 o 
   3  -7  12        3.71        2.86      3.83 o 
   4  -7  12      188.87      180.15      9.16 o 
   5  -7  12       56.70       49.56      6.38 o 
   6  -7  12        0.01        7.86      4.45 o 
   7  -7  12       39.98       50.39      6.64 o 
 -12  -6  12       40.28       59.45      8.72 o 
 -11  -6  12       40.72       43.06      7.74 o 
 -10  -6  12        5.66        1.18      3.76 o 
  -9  -6  12       96.68      104.18      7.13 o 
  -8  -6  12      503.18      528.52     17.58 o 
  -7  -6  12      255.51      261.78      8.18 o 
  -6  -6  12      529.69      545.39     11.35 o 
  -5  -6  12      863.71      893.62     17.98 o 
  -4  -6  12      543.23      577.58     13.92 o 
  -3  -6  12      107.51      110.84      6.75 o 
  -2  -6  12      609.49      559.47     13.81 o 
  -1  -6  12     4013.69     3882.44     50.82 o 
   0  -6  12      845.46      791.46     17.41 o 
   1  -6  12        3.52       11.45      4.34 o 
   2  -6  12      117.99       99.25      7.45 o 
   3  -6  12      610.07      561.01     19.03 o 
   4  -6  12        1.38        7.09      4.36 o 
   5  -6  12        9.24       11.78      4.70 o 
   6  -6  12       91.01       93.40      7.81 o 
   7  -6  12       45.98       40.19      8.20 o 
 -12  -5  12       40.25       31.79      7.64 o 
 -11  -5  12      498.47      516.80     14.98 o 
 -10  -5  12      291.86      308.31     11.26 o 
  -9  -5  12     1115.93     1043.57     20.78 o 
  -8  -5  12       12.84       16.74      3.51 o 
  -7  -5  12      358.36      386.78      9.48 o 
  -6  -5  12      307.95      326.03     14.25 o 
  -5  -5  12       72.99       77.82      5.85 o 
  -4  -5  12      855.65      831.14     16.98 o 
  -3  -5  12      610.87      575.90     13.82 o 
  -2  -5  12        8.71        2.49      3.39 o 
  -1  -5  12      401.55      397.63     11.73 o 
   0  -5  12       11.23       11.95      8.25 o 
   1  -5  12      100.80      108.11      7.19 o 
   2  -5  12      311.62      292.11     10.58 o 
   3  -5  12      265.97      256.44     15.58 o 
   4  -5  12       22.09       31.06      5.23 o 
   5  -5  12       52.36       59.07      7.88 o 
   6  -5  12      287.23      288.19     14.80 o 
 -13  -4  12       18.19       22.41      6.75 o 
 -12  -4  12      138.31      128.89     10.97 o 
 -11  -4  12       36.80       42.45     10.21 o 
 -10  -4  12      343.47      329.42     11.50 o 
  -9  -4  12       93.54       91.82      6.69 o 
  -8  -4  12       13.83        8.00      3.51 o 
  -7  -4  12      561.58      559.78     11.35 o 
  -6  -4  12      392.78      396.10     11.24 o 
  -5  -4  12      127.03      153.52      7.30 o 
  -4  -4  12      714.91      688.88     15.05 o 
  -3  -4  12     1415.49     1437.11     23.99 o 
  -2  -4  12     1051.86     1072.82     30.01 o 
  -1  -4  12      322.17      327.79     10.59 o 
   0  -4  12     1286.05     1184.39     28.51 o 
   1  -4  12      728.02      754.48     17.13 o 
   2  -4  12      205.26      205.23      8.85 o 
   3  -4  12        0.32        1.59      4.39 o 
   4  -4  12      144.99      155.72      8.76 o 
   5  -4  12      419.25      432.20     17.50 o 
   6  -4  12       13.77       17.71      6.40 o 
 -13  -3  12        0.17        1.62      5.73 o 
 -12  -3  12       61.27       62.80      6.67 o 
 -11  -3  12        0.09       -3.14      3.40 o 
 -10  -3  12        9.87        3.62      3.64 o 
  -9  -3  12      455.34      441.16     20.13 o 
  -8  -3  12      387.28      365.72     11.11 o 
  -7  -3  12     1041.41      994.83     26.06 o 
  -6  -3  12       44.71       35.86      5.90 o 
  -5  -3  12       34.32       53.25      5.53 o 
  -4  -3  12     2207.20     2149.77     31.71 o 
  -3  -3  12      396.57      404.57     11.48 o 
  -2  -3  12      190.55      171.38      7.98 o 
  -1  -3  12      514.53      476.61     12.82 o 
   0  -3  12       12.50       13.17      4.26 o 
   1  -3  12        5.59        3.48      3.42 o 
   2  -3  12        3.40        3.92      3.72 o 
   3  -3  12        0.88        1.97      4.70 o 
   4  -3  12      117.89      128.80      8.54 o 
   5  -3  12      113.24      125.63     10.77 o 
   6  -3  12        1.03        1.53      5.32 o 
 -13  -2  12        0.62        1.30      3.90 o 
 -12  -2  12       16.92       11.22      4.37 o 
 -11  -2  12       14.53       15.86      4.50 o 
 -10  -2  12       12.09        8.65      4.30 o 
  -9  -2  12       40.78       33.71      4.81 o 
  -8  -2  12      273.68      282.40      9.71 o 
  -7  -2  12     1036.62     1006.16     15.67 o 
  -6  -2  12       63.15       59.49      5.02 o 
  -5  -2  12     1465.48     1434.91     23.69 o 
  -4  -2  12     1563.97     1526.86     26.64 o 
  -3  -2  12       50.38       73.17      6.48 o 
  -2  -2  12      923.93      881.62     32.34 o 
  -1  -2  12     1454.42     1417.72     24.46 o 
   0  -2  12      676.21      700.48     16.17 o 
   1  -2  12      699.58      679.82     15.84 o 
   2  -2  12      596.31      629.79     15.50 o 
   3  -2  12        0.25        3.72      3.91 o 
   4  -2  12       36.48       25.22      6.24 o 
   5  -2  12       77.50       76.35      9.56 o 
   6  -2  12       11.45        5.49      6.53 o 
 -14  -1  12       60.55       69.17      9.79 o 
 -13  -1  12      473.74      471.06     17.60 o 
 -12  -1  12        3.47       -3.28      3.70 o 
 -11  -1  12      101.92      105.69      7.53 o 
 -10  -1  12      209.95      203.99      8.94 o 
  -9  -1  12      187.51      174.82      8.23 o 
  -8  -1  12       90.50      107.66      7.07 o 
  -7  -1  12      765.63      701.50     20.02 o 
  -6  -1  12      464.50      440.92     11.51 o 
  -5  -1  12       75.28       77.58      7.00 o 
  -4  -1  12      109.18      127.91      6.90 o 
  -3  -1  12      389.59      326.09     10.24 o 
  -2  -1  12      445.19      417.19     11.91 o 
  -1  -1  12      167.81      183.90     10.26 o 
   0  -1  12      888.20      868.35     18.36 o 
   1  -1  12       27.10       26.10      4.71 o 
   2  -1  12       46.99       55.34      7.19 o 
   3  -1  12      102.42       83.03      9.87 o 
   4  -1  12       18.13       12.67      5.67 o 
   5  -1  12        6.76       21.15     16.23 o 
 -14   0  12      121.34      126.18      9.19 o 
 -13   0  12      181.48      167.21     10.47 o 
 -12   0  12      185.90      215.07     10.01 o 
 -11   0  12       19.03       30.37      5.17 o 
 -10   0  12        1.55        2.87      3.29 o 
  -9   0  12       94.98       85.18      6.54 o 
  -8   0  12       42.18       46.82      6.01 o 
  -7   0  12      149.99      127.30      9.27 o 
  -6   0  12        2.36        2.46      2.90 o 
  -5   0  12      348.28      336.44     10.18 o 
  -4   0  12      481.51      447.90     12.01 o 
  -3   0  12       12.83       10.82      4.61 o 
  -2   0  12      277.64      298.89     10.12 o 
  -1   0  12      665.84      632.94     18.32 o 
   0   0  12      397.08      372.17     11.75 o 
   1   0  12      382.25      362.60     11.48 o 
   2   0  12      257.32      247.08      9.89 o 
   3   0  12      635.69      610.83     20.53 o 
   4   0  12       71.18       68.80      9.00 o 
   5   0  12        1.50        4.79      6.76 o 
 -14   1  12      196.53      230.03     11.24 o 
 -13   1  12        0.55        1.29      3.79 o 
 -12   1  12      113.87      155.64      9.12 o 
 -11   1  12      410.99      409.46     15.08 o 
 -10   1  12        6.31        9.44      3.98 o 
  -9   1  12      334.97      370.16     23.07 o 
  -8   1  12     2038.19     1839.63     29.27 o 
  -7   1  12      971.84      868.24     22.93 o 
  -6   1  12      240.37      295.94      9.45 o 
  -5   1  12      442.82      393.69     11.02 o 
  -4   1  12      444.35      466.97     12.21 o 
  -3   1  12      133.78      130.51     11.48 o 
  -2   1  12      179.17      198.18      8.43 o 
  -1   1  12      121.34      116.70     10.86 o 
   0   1  12        0.54        1.99      3.46 o 
   1   1  12      328.56      352.55     11.38 o 
   2   1  12      594.39      594.06     20.03 o 
   3   1  12      119.17      128.35     10.91 o 
   4   1  12       73.66       64.38      9.22 o 
 -14   2  12        8.60       25.46      5.59 o 
 -13   2  12      372.02      394.22     13.81 o 
 -12   2  12      261.18      268.76     13.80 o 
 -11   2  12       77.56       70.79      6.79 o 
 -10   2  12       91.64      106.26      7.43 o 
  -9   2  12        7.97       18.75      4.30 o 
  -8   2  12       52.62       73.44      6.02 o 
  -7   2  12      136.94      128.53      9.44 o 
  -6   2  12      646.42      631.54     14.26 o 
  -5   2  12      492.38      465.72     13.44 o 
  -4   2  12        3.76        2.45      3.16 o 
  -3   2  12       43.76       43.19      5.05 o 
  -2   2  12      154.50      143.29      9.62 o 
  -1   2  12       97.41      114.96      7.19 o 
   0   2  12      425.02      446.68     12.77 o 
   1   2  12      436.58      449.52     20.13 o 
   2   2  12        0.92        4.51      4.98 o 
   3   2  12      472.68      483.68     19.07 o 
   4   2  12       31.54       43.34      8.38 o 
 -14   3  12        2.90        0.32      4.84 o 
 -13   3  12       40.89       45.89      6.34 o 
 -12   3  12      579.24      586.02     16.57 o 
 -11   3  12       66.07       61.11      6.46 o 
 -10   3  12      601.54      579.84     15.56 o 
  -9   3  12      179.87      187.24      8.66 o 
  -8   3  12      118.18      131.72      7.60 o 
  -7   3  12       61.52       97.07      8.66 o 
  -6   3  12     3748.72     3445.55     58.44 o 
  -5   3  12     2785.03     2651.20     58.35 o 
  -4   3  12      187.89      201.13     12.22 o 
  -3   3  12       58.97       66.78      7.40 o 
  -2   3  12       87.95       86.80      6.58 o 
  -1   3  12        4.26       10.08      3.77 o 
   0   3  12       49.59       51.30      5.64 o 
   1   3  12        9.46       16.16      5.67 o 
   2   3  12        0.33        5.66      5.23 o 
   3   3  12      159.93      170.02     14.56 o 
 -14   4  12      714.37      760.53     20.33 o 
 -13   4  12        2.07        5.05      4.41 o 
 -12   4  12       11.28        9.94      4.17 o 
 -11   4  12     1174.10     1170.04     23.90 o 
 -10   4  12       53.42       48.74      5.97 o 
  -9   4  12      151.63      141.39      8.24 o 
  -8   4  12        0.23        3.67      5.70 o 
  -7   4  12      219.26      256.11     12.70 o 
  -6   4  12        0.04        3.79      4.21 o 
  -5   4  12      770.99      724.39     16.25 o 
  -4   4  12      768.01      783.32     17.23 o 
  -3   4  12       41.87       58.81      6.73 o 
  -2   4  12        8.82       10.80      4.02 o 
  -1   4  12       93.20      101.92     10.43 o 
   0   4  12      141.04      151.93     15.12 o 
   1   4  12      455.48      459.98     26.18 o 
   2   4  12       20.48       29.63      7.30 o 
 -14   5  12       98.81       88.72     13.22 o 
 -13   5  12      507.43      495.72     24.11 o 
 -12   5  12       63.68       51.01      6.62 o 
 -11   5  12      156.33      169.00      9.51 o 
 -10   5  12      791.96      790.11     18.83 o 
  -9   5  12        3.39        7.25      3.70 o 
  -8   5  12      159.38      137.95      7.99 o 
  -7   5  12        8.73       10.06      5.14 o 
  -6   5  12      305.54      340.61     15.20 o 
  -5   5  12      184.19      151.32      7.75 o 
  -4   5  12      908.35      893.68     18.96 o 
  -3   5  12     1372.93     1407.90     25.39 o 
  -2   5  12      146.33      129.89      7.86 o 
  -1   5  12      107.38      119.38      9.96 o 
   0   5  12        0.67       -4.04      4.77 o 
   1   5  12       44.40       71.71      9.28 o 
 -13   6  12        0.01        6.41      9.25 o 
 -12   6  12     1522.55     1709.30     32.08 o 
 -11   6  12      164.84      140.78      9.19 o 
 -10   6  12        7.21        6.45      4.37 o 
  -9   6  12     1832.28     1834.04     31.49 o 
  -8   6  12       17.44       14.43      4.41 o 
  -7   6  12       54.25       49.71      7.29 o 
  -6   6  12       14.47       23.98      6.32 o 
  -5   6  12       46.16       56.54      7.80 o 
  -4   6  12        0.20       -2.45      3.39 o 
  -3   6  12      309.94      334.78     11.61 o 
  -2   6  12      221.54      217.78     12.66 o 
  -1   6  12       24.97       29.68      6.59 o 
   0   6  12       42.55       45.05     11.70 o 
 -13   7  12       12.56       31.05      6.14 o 
 -12   7  12       27.16       26.51      8.72 o 
 -11   7  12      362.41      343.16     22.04 o 
 -10   7  12       18.76       13.97      5.02 o 
  -9   7  12        7.28        4.99      4.19 o 
  -8   7  12      327.99      334.05     15.34 o 
  -7   7  12       17.55       22.13      9.07 o 
  -6   7  12       34.46       37.28      7.07 o 
  -5   7  12        3.98       15.70      5.61 o 
  -4   7  12        7.82        4.33      5.63 o 
  -3   7  12       26.83       31.96      6.16 o 
  -2   7  12      129.81      124.95     10.12 o 
  -1   7  12       19.92       16.90      6.16 o 
 -12   8  12      785.17      922.56     22.74 o 
 -11   8  12       11.36        6.79      4.75 o 
 -10   8  12     1233.78     1383.53     27.85 o 
  -9   8  12       95.53       94.28      8.19 o 
  -8   8  12       68.12      103.37     10.63 o 
  -7   8  12      659.56      664.22     21.80 o 
  -6   8  12       33.37       21.81      6.61 o 
  -5   8  12       12.26       12.99      5.86 o 
  -4   8  12       28.63       49.42     12.62 o 
  -3   8  12        9.17        2.23      6.05 o 
  -2   8  12       95.80      118.38     10.52 o 
 -10   9  12       95.67       75.16      8.00 o 
  -9   9  12      111.79       83.24      7.92 o 
  -8   9  12       70.95       75.05      9.82 o 
  -7   9  12       10.58        5.41      8.35 o 
  -6   9  12       19.60       -0.92      5.12 o 
  -5   9  12        0.28       -4.56      4.85 o 
  -4   9  12        1.69        3.18      9.87 o 
  -4 -13  13      168.21      177.85     13.00 o 
  -3 -13  13       69.98       55.82      9.11 o 
  -2 -13  13      415.79      425.81     18.68 o 
  -1 -13  13       20.92       32.03      8.10 o 
   0 -13  13      111.35      107.44     10.79 o 
   1 -13  13       67.98       75.95     10.29 o 
   2 -13  13       16.19       23.62      7.29 o 
  -6 -12  13        3.74        2.61      6.05 o 
  -5 -12  13        0.20        0.06      5.74 o 
  -4 -12  13      424.96      456.20     18.73 o 
  -3 -12  13      165.88      174.12     21.00 o 
  -2 -12  13       74.06       78.54      9.78 o 
  -1 -12  13      297.27      319.17     16.20 o 
   0 -12  13        0.20        1.22      6.05 o 
   1 -12  13       18.83       23.50      7.16 o 
   2 -12  13      168.97      190.49     13.38 o 
   3 -12  13      162.27      162.01     12.79 o 
   4 -12  13        2.55       -4.70      8.27 o 
  -7 -11  13       18.41       36.38      8.43 o 
  -6 -11  13       57.63       61.80      8.66 o 
  -5 -11  13      163.59      164.81     11.81 o 
  -4 -11  13       44.09       48.15      8.10 o 
  -3 -11  13        2.19        7.88      5.40 o 
  -2 -11  13        1.01       -1.11      5.22 o 
  -1 -11  13       88.98       96.70     10.07 o 
   0 -11  13       25.47       29.06      7.03 o 
   1 -11  13       54.84       63.95      9.11 o 
   2 -11  13      136.80      150.89     12.15 o 
   3 -11  13       41.02       43.51      8.44 o 
   4 -11  13       28.31       30.78      7.87 o 
  -8 -10  13      251.16      233.90     19.41 o 
  -7 -10  13        2.36        3.83      5.73 o 
  -6 -10  13       64.56       81.43      8.99 o 
  -5 -10  13        9.62       11.11      5.71 o 
  -4 -10  13      202.96      187.12     12.20 o 
  -3 -10  13      374.70      388.65     16.46 o 
  -2 -10  13      617.64      600.42     24.82 o 
  -1 -10  13       15.87       13.47      6.16 o 
   0 -10  13        4.44       -4.26      4.83 o 
   1 -10  13      538.59      606.58     21.26 o 
   2 -10  13       33.20       43.35      7.81 o 
   3 -10  13       53.36       55.25      8.72 o 
   4 -10  13      395.11      420.50     18.40 o 
   5 -10  13       14.51       18.28     13.13 o 
  -9  -9  13        3.88       -0.29      5.34 o 
  -8  -9  13       18.88       19.80      5.12 o 
  -7  -9  13      225.71      241.00     10.16 o 
  -6  -9  13       34.66       29.44      5.12 o 
  -5  -9  13       25.39       28.89      5.90 o 
  -4  -9  13      133.95      138.39     10.41 o 
  -3  -9  13      124.23      138.50     13.69 o 
  -2  -9  13      100.16      100.05      9.62 o 
  -1  -9  13        0.79       -2.29      5.12 o 
   0  -9  13        0.58       -0.74      4.77 o 
   1  -9  13       56.26       54.28      8.02 o 
   2  -9  13        0.43        4.69      5.31 o 
   3  -9  13      168.38      148.98     11.65 o 
   4  -9  13       82.43       80.30      9.56 o 
   5  -9  13       33.74       44.57      8.44 o 
 -10  -8  13       51.73       56.73      8.27 o 
  -9  -8  13      453.16      486.84     14.48 o 
  -8  -8  13      103.26      107.42      6.46 o 
  -7  -8  13      214.53      244.60     17.40 o 
  -6  -8  13      729.04      709.22     16.84 o 
  -5  -8  13       51.51       36.97      5.29 o 
  -4  -8  13       64.48       59.21      5.95 o 
  -3  -8  13       42.29       33.71      5.32 o 
  -2  -8  13      152.90      153.27      8.32 o 
  -1  -8  13      366.92      355.09     11.71 o 
   0  -8  13     2428.18     2312.61     35.75 o 
   1  -8  13      461.91      472.79     16.96 o 
   2  -8  13       13.90       25.90      4.94 o 
   3  -8  13      274.46      317.35     11.79 o 
   4  -8  13       59.12       67.39     17.90 o 
   5  -8  13      100.49      103.71     10.44 o 
 -11  -7  13        1.52        8.35      8.35 o 
 -10  -7  13       61.13       54.38      6.53 o 
  -9  -7  13       18.54       13.86      4.66 o 
  -8  -7  13        0.30        0.21      3.52 o 
  -7  -7  13       43.86       49.33      5.49 o 
  -6  -7  13      659.91      623.79     25.92 o 
  -5  -7  13       29.61       26.58      6.15 o 
  -4  -7  13      188.77      178.73      8.46 o 
  -3  -7  13        8.92        9.84      4.04 o 
  -2  -7  13      707.48      719.77     16.65 o 
  -1  -7  13       35.47       40.45      5.60 o 
   0  -7  13       94.29       95.31      8.85 o 
   1  -7  13       37.52       39.34      5.50 o 
   2  -7  13        7.18        8.39      4.14 o 
   3  -7  13       65.14       65.56      6.82 o 
   4  -7  13       48.04       56.14      6.61 o 
   5  -7  13       59.25       73.48     11.04 o 
 -11  -6  13      354.81      370.30     16.36 o 
 -10  -6  13      191.39      209.16      9.82 o 
  -9  -6  13        7.69       16.45      4.60 o 
  -8  -6  13       57.48       48.13      5.59 o 
  -7  -6  13      620.31      626.10     15.35 o 
  -6  -6  13      351.75      352.83     11.35 o 
  -5  -6  13      154.46      150.86      7.91 o 
  -4  -6  13      221.14      213.51      8.86 o 
  -3  -6  13      549.23      530.48     13.85 o 
  -2  -6  13      128.09      135.62      7.83 o 
  -1  -6  13       55.29       43.20      5.61 o 
   0  -6  13       52.71       61.92      6.24 o 
   1  -6  13      928.11      834.73     15.99 o 
   2  -6  13     1510.21     1435.21     26.09 o 
   3  -6  13      474.19      512.05     14.85 o 
   4  -6  13        8.78        4.21      4.33 o 
   5  -6  13       48.33       67.51      7.31 o 
 -12  -5  13       60.29       54.65      8.49 o 
 -11  -5  13        6.62       -2.31      6.10 o 
 -10  -5  13     1008.40      987.16     21.01 o 
  -9  -5  13       56.67       54.53      5.96 o 
  -8  -5  13       19.16       17.40      5.66 o 
  -7  -5  13        8.05        8.19      3.69 o 
  -6  -5  13        4.81        7.78      3.76 o 
  -5  -5  13     1461.08     1444.87     24.78 o 
  -4  -5  13      733.38      721.18     16.22 o 
  -3  -5  13       50.60       46.06      5.43 o 
  -2  -5  13      454.39      404.77     12.18 o 
  -1  -5  13      139.07      146.43      8.08 o 
   0  -5  13       86.87       85.09      6.76 o 
   1  -5  13      240.15      221.45      8.19 o 
   2  -5  13        8.42        5.99      4.19 o 
   3  -5  13      167.76      153.68      8.84 o 
   4  -5  13        8.38        8.40      4.50 o 
   5  -5  13      143.18      155.74      9.61 o 
 -12  -4  13      113.40      126.23      8.52 o 
 -11  -4  13      271.21      297.36     20.47 o 
 -10  -4  13        0.00        2.11      3.82 o 
  -9  -4  13      320.11      313.80     19.95 o 
  -8  -4  13      303.40      303.66     17.82 o 
  -7  -4  13        0.22       -2.53      3.19 o 
  -6  -4  13      647.71      606.76     14.54 o 
  -5  -4  13     1578.07     1543.37     30.01 o 
  -4  -4  13     1474.33     1371.42     23.92 o 
  -3  -4  13       14.40       14.49      4.22 o 
  -2  -4  13       54.80       62.78      5.97 o 
  -1  -4  13      155.43      157.74      8.38 o 
   0  -4  13       71.43       73.83      6.49 o 
   1  -4  13        6.20        7.10      4.19 o 
   2  -4  13      738.00      704.13     28.24 o 
   3  -4  13       22.36       24.71      5.19 o 
   4  -4  13      910.19      902.54     26.03 o 
   5  -4  13       53.97       61.29      8.94 o 
 -13  -3  13        6.28        4.18      5.44 o 
 -12  -3  13      328.30      365.45     13.01 o 
 -11  -3  13      458.07      466.46     14.14 o 
 -10  -3  13       32.84       24.99      5.96 o 
  -9  -3  13      114.55      109.87      9.13 o 
  -8  -3  13      493.99      478.56     17.00 o 
  -7  -3  13      313.38      288.68      9.77 o 
  -6  -3  13       49.65       38.53      5.18 o 
  -5  -3  13       67.65       43.38      5.09 o 
  -4  -3  13     1051.06     1030.48     26.47 o 
  -3  -3  13      354.69      359.79     15.41 o 
  -2  -3  13     1880.71     1792.23     29.02 o 
  -1  -3  13      279.86      284.33     10.45 o 
   0  -3  13       69.17       70.02      6.44 o 
   1  -3  13       79.86       86.60      6.69 o 
   2  -3  13        3.85        4.02      3.96 o 
   3  -3  13      567.37      582.00     15.78 o 
   4  -3  13       22.10       17.69      6.21 o 
   5  -3  13      221.40      230.90     14.39 o 
 -13  -2  13      205.59      195.44     10.44 o 
 -12  -2  13      201.95      228.08     11.77 o 
 -11  -2  13       87.18       89.02      8.35 o 
 -10  -2  13      234.55      219.81      9.61 o 
  -9  -2  13      126.79      158.50     13.13 o 
  -8  -2  13        5.60        9.80      4.83 o 
  -7  -2  13      118.42      124.24      9.35 o 
  -6  -2  13       23.17       29.48      4.50 o 
  -5  -2  13      239.99      211.79      8.54 o 
  -4  -2  13     2910.75     2700.93     38.37 o 
  -3  -2  13     1639.96     1589.27     34.78 o 
  -2  -2  13     1384.88     1319.43     27.44 o 
  -1  -2  13       40.57       37.76      5.20 o 
   0  -2  13        0.97        6.04      4.42 o 
   1  -2  13      344.45      361.00     11.93 o 
   2  -2  13        0.18        6.97      4.16 o 
   3  -2  13       27.69       32.17      5.59 o 
   4  -2  13      537.08      570.13     20.73 o 
   5  -2  13       42.34       55.07      9.34 o 
 -13  -1  13      218.14      241.25     18.15 o 
 -12  -1  13      393.96      383.20     13.37 o 
 -11  -1  13       78.62       78.90      6.92 o 
 -10  -1  13      439.15      463.15     13.68 o 
  -9  -1  13     1008.17      943.12     25.18 o 
  -8  -1  13      266.75      225.90     11.76 o 
  -7  -1  13       50.20       47.82      6.86 o 
  -6  -1  13       76.82       86.92      6.12 o 
  -5  -1  13      217.63      232.60      8.99 o 
  -4  -1  13       14.53       17.83      3.90 o 
  -3  -1  13        4.80        1.71      3.50 o 
  -2  -1  13      403.92      419.88     12.43 o 
  -1  -1  13      357.69      344.66     11.51 o 
   0  -1  13     1437.21     1437.47     25.95 o 
   1  -1  13       71.57       66.35      6.68 o 
   2  -1  13        7.00       15.12      4.56 o 
   3  -1  13       91.97       91.74      9.67 o 
   4  -1  13       29.44       18.70      6.84 o 
 -14   0  13       30.32       35.78      7.05 o 
 -13   0  13       17.92       11.02      4.64 o 
 -12   0  13       92.03       94.21      7.75 o 
 -11   0  13      845.39      854.60     19.71 o 
 -10   0  13       20.99       20.47      4.56 o 
  -9   0  13      273.13      236.94     15.20 o 
  -8   0  13      192.40      184.42     19.97 o 
  -7   0  13      195.86      198.31     11.26 o 
  -6   0  13       76.56       85.61      5.98 o 
  -5   0  13      129.38      136.29      7.82 o 
  -4   0  13      403.19      367.59     11.39 o 
  -3   0  13        6.13       -2.01      3.96 o 
  -2   0  13     1809.38     1728.35     28.67 o 
  -1   0  13      340.42      321.11     11.27 o 
   0   0  13      675.05      631.69     23.83 o 
   1   0  13      164.88      190.56      9.22 o 
   2   0  13      102.49      101.73     12.65 o 
   3   0  13      541.57      545.93     20.25 o 
   4   0  13       99.45      118.99     28.72 o 
 -14   1  13        0.02        3.86      4.53 o 
 -13   1  13      422.29      401.75     20.92 o 
 -12   1  13      151.11      174.27      9.72 o 
 -11   1  13       58.44       76.52      6.98 o 
 -10   1  13        6.99        2.72      3.63 o 
  -9   1  13       19.94       11.01      4.98 o 
  -8   1  13      475.92      419.99     33.89 o 
  -7   1  13      904.74      797.08     31.11 o 
  -6   1  13      345.10      314.55     21.18 o 
  -5   1  13      499.93      510.55     13.35 o 
  -4   1  13       30.32       39.21      5.08 o 
  -3   1  13       10.42       10.25      3.82 o 
  -2   1  13       68.99       67.90     11.99 o 
  -1   1  13      151.44      148.43      8.56 o 
   0   1  13      430.06      394.79     14.03 o 
   1   1  13      161.78      144.52     16.63 o 
   2   1  13      487.04      479.40     18.73 o 
   3   1  13      314.29      302.26     23.07 o 
 -14   2  13      378.38      378.87     17.56 o 
 -13   2  13       56.31       68.09      7.34 o 
 -12   2  13      214.30      213.80     10.46 o 
 -11   2  13        4.19       -2.91      3.42 o 
 -10   2  13      336.29      322.19     14.97 o 
  -9   2  13      300.19      303.15     14.23 o 
  -8   2  13        0.79        1.03      5.33 o 
  -7   2  13      306.82      274.72     13.05 o 
  -6   2  13      399.17      339.91     18.14 o 
  -5   2  13       68.63       47.09      5.28 o 
  -4   2  13      251.33      238.06     11.51 o 
  -3   2  13       14.47       15.48      4.27 o 
  -2   2  13      353.38      332.92     14.63 o 
  -1   2  13        1.41       -2.67      3.22 o 
   0   2  13      640.39      677.20     16.58 o 
   1   2  13       87.04       93.89      9.56 o 
   2   2  13       27.58       29.55      7.39 o 
   3   2  13        0.89       -4.02      7.96 o 
 -14   3  13       27.03       10.01      7.36 o 
 -13   3  13       41.19       37.82      6.31 o 
 -12   3  13       10.38        9.55      4.30 o 
 -11   3  13       62.29       62.08      6.83 o 
 -10   3  13        4.25        2.00      6.05 o 
  -9   3  13       28.11       22.46      5.92 o 
  -8   3  13       52.23       61.11     15.59 o 
  -7   3  13      109.81      106.63      9.50 o 
  -6   3  13      203.36      227.60     12.21 o 
  -5   3  13      142.26      120.80      7.69 o 
  -4   3  13      144.44      141.24      7.93 o 
  -3   3  13      904.04      881.76     19.10 o 
  -2   3  13      261.39      268.90     10.49 o 
  -1   3  13      184.61      175.90     11.39 o 
   0   3  13      475.52      486.94     18.39 o 
   1   3  13      228.94      260.59     14.23 o 
   2   3  13      321.56      285.46     15.19 o 
 -13   4  13      165.23      172.64     10.44 o 
 -12   4  13      629.01      604.85     17.35 o 
 -11   4  13       60.25       60.03      9.37 o 
 -10   4  13       76.17       65.47      8.53 o 
  -9   4  13       13.26       23.73      6.05 o 
  -8   4  13      117.46      134.55     10.52 o 
  -7   4  13      112.99       94.05      8.97 o 
  -6   4  13       43.32       48.07      7.50 o 
  -5   4  13      306.79      302.37     16.31 o 
  -4   4  13      394.76      382.36     12.15 o 
  -3   4  13       89.23      112.72      7.55 o 
  -2   4  13      445.41      433.67     13.32 o 
  -1   4  13       75.17       95.21      9.39 o 
   0   4  13      275.95      269.51     14.29 o 
   1   4  13       94.88       92.36     10.12 o 
 -13   5  13       62.96       53.74      7.10 o 
 -12   5  13       44.83       38.16      6.24 o 
 -11   5  13       22.03       17.46      6.46 o 
 -10   5  13       18.18       15.62      5.84 o 
  -9   5  13       10.42        8.21      5.14 o 
  -8   5  13       39.55       25.13     11.54 o 
  -7   5  13        1.86        1.70      6.29 o 
  -6   5  13       10.48       20.23      5.79 o 
  -5   5  13        0.42       -1.80      6.52 o 
  -4   5  13       41.74       60.25      6.26 o 
  -3   5  13       41.83       60.96      6.40 o 
  -2   5  13      439.91      418.99     17.35 o 
  -1   5  13      398.09      395.89     16.87 o 
   0   5  13      149.72      186.65     12.71 o 
 -12   6  13        0.95       -0.42      4.33 o 
 -11   6  13        7.29        5.64      7.00 o 
 -10   6  13      195.38      152.29     23.47 o 
  -9   6  13      141.30      119.03     10.52 o 
  -8   6  13        0.72        1.85      5.01 o 
  -7   6  13        1.96        0.22      4.56 o 
  -6   6  13       53.52       77.23      9.04 o 
  -5   6  13      272.57      255.85     14.00 o 
  -4   6  13        7.21        2.15      3.80 o 
  -3   6  13      319.43      346.21     12.35 o 
  -2   6  13       14.59       22.91      6.45 o 
  -1   6  13       41.94       40.00      7.99 o 
 -12   7  13      129.18      135.60     10.95 o 
 -11   7  13       26.66       18.85      7.56 o 
 -10   7  13        2.62        3.20      5.14 o 
  -9   7  13       46.34       62.32      8.84 o 
  -8   7  13        9.86       18.73      6.48 o 
  -7   7  13        4.72        2.71      8.67 o 
  -6   7  13       37.07       32.02      7.25 o 
  -5   7  13        6.68       10.28      8.99 o 
  -4   7  13      121.63      165.45      9.38 o 
  -3   7  13        4.00        6.77      5.70 o 
 -10   8  13       26.61       57.06      9.04 o 
  -9   8  13       30.60       66.20      9.40 o 
  -8   8  13       22.25       24.54      6.84 o 
  -7   8  13      398.89      422.39     18.11 o 
  -6   8  13      174.74      221.33     25.54 o 
  -5   8  13       98.56       60.93      8.85 o 
  -2 -13  14      499.77      494.33     24.82 o 
  -1 -13  14        0.02       -5.71      5.85 o 
   0 -13  14        4.13       17.38      7.47 o 
  -5 -12  14      194.26      194.99     27.21 o 
  -4 -12  14      236.84      221.91     19.10 o 
  -3 -12  14        3.49       -3.59      5.46 o 
  -2 -12  14        5.04       -2.56      5.71 o 
  -1 -12  14       57.43       63.09      9.72 o 
   0 -12  14      153.36      167.83     12.71 o 
   1 -12  14       11.98       10.18      6.26 o 
   2 -12  14       42.06       50.15     14.00 o 
  -7 -11  14        0.56        8.82      6.38 o 
  -6 -11  14      162.82      135.38     11.46 o 
  -5 -11  14      136.07       95.02     10.18 o 
  -4 -11  14        6.61       14.73      6.58 o 
  -3 -11  14      124.18      109.37     14.96 o 
  -2 -11  14        2.89        7.68      6.44 o 
  -1 -11  14        0.43       -5.09      5.09 o 
   0 -11  14      498.12      521.54     20.29 o 
   1 -11  14        0.39        1.12      6.05 o 
   2 -11  14        8.16       11.38      6.27 o 
   3 -11  14       66.70       67.53      9.85 o 
  -8 -10  14       48.61       60.70      8.83 o 
  -7 -10  14       72.40       61.79      8.66 o 
  -6 -10  14      578.93      635.69     21.36 o 
  -5 -10  14      192.02      184.42     12.38 o 
  -4 -10  14       28.90       12.77      6.13 o 
  -3 -10  14     1189.04     1183.67     37.95 o 
  -2 -10  14       22.20       23.51      7.09 o 
  -1 -10  14      139.61      136.96     20.69 o 
   0 -10  14       14.72       22.24      6.84 o 
   1 -10  14       72.37       71.97      9.44 o 
   2 -10  14       74.44       87.39      9.90 o 
   3 -10  14      249.30      285.18     15.58 o 
   4 -10  14       43.00       31.66      8.10 o 
  -9  -9  14       17.46       10.42      6.30 o 
  -8  -9  14       43.47       49.36      6.39 o 
  -7  -9  14      115.18      133.74     10.97 o 
  -6  -9  14        0.85        4.08      4.75 o 
  -5  -9  14      244.68      255.64     15.99 o 
  -4  -9  14      250.71      260.19     13.77 o 
  -3  -9  14      175.77      171.95     11.82 o 
  -2  -9  14      163.00      164.75     11.81 o 
  -1  -9  14       56.75       60.01      8.49 o 
   0  -9  14      103.47       65.09      8.77 o 
   1  -9  14      288.41      271.42     14.79 o 
   2  -9  14       59.89       66.65     12.09 o 
   3  -9  14       70.73       62.16      9.17 o 
   4  -9  14        1.20       -1.87      5.73 o 
 -10  -8  14       55.13       56.65     12.25 o 
  -9  -8  14        8.31       12.81      6.05 o 
  -8  -8  14       92.02      101.99      7.71 o 
  -7  -8  14      242.17      234.19     10.25 o 
  -6  -8  14      253.98      269.92     10.66 o 
  -5  -8  14       63.29       73.03      8.85 o 
  -4  -8  14      459.27      515.03     14.48 o 
  -3  -8  14      171.16      142.76      8.33 o 
  -2  -8  14       46.85       35.90      5.66 o 
  -1  -8  14     1650.87     1660.00     29.18 o 
   0  -8  14       34.62       41.46      6.43 o 
   1  -8  14      266.00      263.36     10.76 o 
   2  -8  14       46.81       60.55      9.62 o 
   3  -8  14      112.16      116.10     10.95 o 
   4  -8  14      309.16      300.31     15.81 o 
 -10  -7  14       23.40       18.59      6.45 o 
  -9  -7  14      113.89      120.46     10.40 o 
  -8  -7  14       27.20       28.96      6.35 o 
  -7  -7  14       23.14       29.92     10.05 o 
  -6  -7  14        0.28        0.36      3.64 o 
  -5  -7  14       64.29       72.00      6.52 o 
  -4  -7  14       18.70       18.32      4.73 o 
  -3  -7  14      742.14      719.98     17.16 o 
  -2  -7  14       98.93       96.28      7.27 o 
  -1  -7  14       22.66       26.45      5.41 o 
   0  -7  14      358.75      368.00     14.69 o 
   1  -7  14      291.93      288.94     11.23 o 
   2  -7  14      253.32      207.22     10.72 o 
   3  -7  14      485.81      431.41     14.12 o 
   4  -7  14       20.33       30.08      5.78 o 
 -11  -6  14      371.74      412.03     20.13 o 
 -10  -6  14      111.98      149.69     11.24 o 
  -9  -6  14        2.77        0.08      7.72 o 
  -8  -6  14       99.63      106.29     12.09 o 
  -7  -6  14      101.07      108.63      7.37 o 
  -6  -6  14       90.46       98.12      7.09 o 
  -5  -6  14      425.52      439.08     12.95 o 
  -4  -6  14      277.50      264.51     10.17 o 
  -3  -6  14      344.63      341.79     19.77 o 
  -2  -6  14      153.92      183.50      9.07 o 
  -1  -6  14       85.28       77.50      6.80 o 
   0  -6  14       71.46       69.21     12.57 o 
   1  -6  14     1952.98     1941.25     32.30 o 
   2  -6  14      132.53      141.39      8.81 o 
   3  -6  14      208.19      211.55     12.54 o 
   4  -6  14        0.05        2.58      4.61 o 
 -12  -5  14       23.80       18.97      8.67 o 
 -11  -5  14       19.28        6.98      5.90 o 
 -10  -5  14        9.96        0.95      4.89 o 
  -9  -5  14       73.42       77.22     12.97 o 
  -8  -5  14       71.09       70.29     17.11 o 
  -7  -5  14      791.64      729.81     16.90 o 
  -6  -5  14      498.37      444.83     12.98 o 
  -5  -5  14       32.23       29.34      8.45 o 
  -4  -5  14      114.02      123.26      7.53 o 
  -3  -5  14      175.06      163.19      8.80 o 
  -2  -5  14      136.46      152.96     11.90 o 
  -1  -5  14      336.96      333.48     19.30 o 
   0  -5  14        3.84        7.27      4.92 o 
   1  -5  14       15.25        8.13      4.11 o 
   2  -5  14       96.28       97.27      7.63 o 
   3  -5  14      237.34      230.27     20.59 o 
   4  -5  14      168.76      148.63      9.55 o 
 -12  -4  14       53.81       39.69     12.73 o 
 -11  -4  14      283.40      310.13     21.00 o 
 -10  -4  14        0.83        0.65      4.85 o 
  -9  -4  14      195.61      203.56     12.11 o 
  -8  -4  14      172.90      176.59     11.39 o 
  -7  -4  14      341.83      293.56     18.07 o 
  -6  -4  14       42.89       45.11      5.38 o 
  -5  -4  14      348.29      369.31     13.21 o 
  -4  -4  14      250.56      248.45     10.98 o 
  -3  -4  14      791.44      802.14     20.00 o 
  -2  -4  14      816.57      751.70     17.54 o 
  -1  -4  14       71.52       64.20      9.43 o 
   0  -4  14       79.06       95.31      7.39 o 
   1  -4  14      208.39      182.31      9.33 o 
   2  -4  14       29.90       42.52      6.11 o 
   3  -4  14      597.33      629.71     17.18 o 
   4  -4  14        3.10        0.48     14.96 o 
 -12  -3  14      123.35      107.79     10.47 o 
 -11  -3  14        0.16       -2.93      4.24 o 
 -10  -3  14        4.56       -0.83      4.55 o 
  -9  -3  14       20.46       18.29      5.66 o 
  -8  -3  14      105.22       79.00     13.13 o 
  -7  -3  14      795.13      726.20     50.60 o 
  -6  -3  14      207.56      171.09      8.29 o 
  -5  -3  14      263.53      243.85      9.69 o 
  -4  -3  14      810.61      780.55     17.50 o 
  -3  -3  14      356.87      320.01     13.99 o 
  -2  -3  14      742.19      700.80     16.83 o 
  -1  -3  14      134.73      141.14      8.32 o 
   0  -3  14        0.94       -1.25      9.63 o 
   1  -3  14      184.26      185.28      9.30 o 
   2  -3  14       21.44       12.18      5.53 o 
   3  -3  14       69.40       63.74      8.76 o 
   4  -3  14       34.13       52.98      8.77 o 
 -13  -2  14      113.89      109.19      8.79 o 
 -12  -2  14      108.15       91.61      9.54 o 
 -11  -2  14       20.26       16.77      7.56 o 
 -10  -2  14      631.97      628.84     20.80 o 
  -9  -2  14      384.77      389.39     16.10 o 
  -8  -2  14       18.05       15.93      5.20 o 
  -7  -2  14       25.60       24.74      6.03 o 
  -6  -2  14        0.35        0.97      3.26 o 
  -5  -2  14      850.58      761.96     23.30 o 
  -4  -2  14      330.08      311.69     20.21 o 
  -3  -2  14      766.03      745.96     17.28 o 
  -2  -2  14      145.69      143.14      8.24 o 
  -1  -2  14       84.75       76.67      6.83 o 
   0  -2  14      155.35      136.31     10.68 o 
   1  -2  14        0.32        6.07      4.06 o 
   2  -2  14      480.24      455.55     14.24 o 
   3  -2  14       19.23       20.66     13.29 o 
 -13  -1  14      142.99      146.28      9.99 o 
 -12  -1  14        1.49       -5.57      5.57 o 
 -11  -1  14      413.89      404.18     17.15 o 
 -10  -1  14      392.01      371.00     16.05 o 
  -9  -1  14       32.82       31.33      8.99 o 
  -8  -1  14      109.69       97.07      9.16 o 
  -7  -1  14       76.68       82.13     15.04 o 
  -6  -1  14      150.02      138.36      7.60 o 
  -5  -1  14     1318.84     1155.18     22.04 o 
  -4  -1  14      432.91      434.85     12.74 o 
  -3  -1  14      331.29      304.08     11.07 o 
  -2  -1  14      754.12      748.10     23.86 o 
  -1  -1  14      297.95      295.32     19.62 o 
   0  -1  14       25.78       26.52      5.32 o 
   1  -1  14      114.73      121.79      8.15 o 
   2  -1  14      113.70      103.86     10.23 o 
   3  -1  14      116.92      113.39     11.07 o 
 -13   0  14        3.28        5.76      4.41 o 
 -12   0  14      134.85      175.76     12.43 o 
 -11   0  14      334.75      311.93     15.22 o 
 -10   0  14      314.30      296.94     14.61 o 
  -9   0  14      107.30      117.23     16.55 o 
  -8   0  14      301.17      307.48     32.54 o 
  -7   0  14      371.73      392.59     15.78 o 
  -6   0  14       44.18       39.56      8.35 o 
  -5   0  14       12.41       10.59      3.97 o 
  -4   0  14        4.66       11.45      4.05 o 
  -3   0  14       11.51       20.91      8.04 o 
  -2   0  14       65.69       66.61      6.43 o 
  -1   0  14       30.37       32.08      5.36 o 
   0   0  14       11.13       10.13      4.11 o 
   1   0  14       17.17       18.45      4.86 o 
   2   0  14        0.25        1.22      5.16 o 
 -13   1  14       12.16       16.31      6.98 o 
 -12   1  14        4.71       -2.12      4.78 o 
 -11   1  14      125.52      140.93     16.87 o 
 -10   1  14       17.51       13.86      7.80 o 
  -9   1  14      362.09      352.35     15.52 o 
  -8   1  14      471.60      423.23     16.70 o 
  -7   1  14       37.54       28.32      6.84 o 
  -6   1  14      498.30      457.76     20.85 o 
  -5   1  14     1005.14      969.81     20.05 o 
  -4   1  14       18.91       23.92      4.79 o 
  -3   1  14     1387.54     1367.62     50.31 o 
  -2   1  14       40.86       45.25      6.59 o 
  -1   1  14       80.92       58.12      9.71 o 
   0   1  14       69.40       64.47      8.85 o 
   1   1  14        1.46        5.98      5.01 o 
   2   1  14        2.72        6.05      5.40 o 
 -13   2  14      311.62      338.37     26.57 o 
 -12   2  14      104.31      121.41     11.10 o 
 -11   2  14        2.45       12.73      5.50 o 
 -10   2  14      122.35      149.13     11.36 o 
  -9   2  14      912.43      825.56     32.06 o 
  -8   2  14        5.26        1.34      5.25 o 
  -7   2  14       14.97       22.26      5.96 o 
  -6   2  14        4.43        5.53     11.14 o 
  -5   2  14       49.77       51.32      5.75 o 
  -4   2  14       94.08      101.40      7.21 o 
  -3   2  14        1.40        2.15      3.86 o 
  -2   2  14      118.43      120.95      9.86 o 
  -1   2  14       36.79       36.24      6.93 o 
   0   2  14       39.83       45.98      7.74 o 
   1   2  14       23.79       25.41      7.19 o 
 -13   3  14        0.29       -4.85      4.85 o 
 -12   3  14        3.73        1.50      5.08 o 
 -11   3  14       18.70       19.36      6.52 o 
 -10   3  14      207.48      210.74     13.00 o 
  -9   3  14      173.34      160.82     19.65 o 
  -8   3  14       22.57       31.22      6.71 o 
  -7   3  14       25.73       33.48      7.48 o 
  -6   3  14      290.05      277.08     22.52 o 
  -5   3  14       42.22       35.53      5.28 o 
  -4   3  14      587.08      547.34     16.22 o 
  -3   3  14      989.26     1034.63     21.82 o 
  -2   3  14        3.19        5.15      4.04 o 
  -1   3  14      203.15      231.61     23.55 o 
   0   3  14       83.52       89.75     10.01 o 
 -13   4  14       27.14       28.62      7.88 o 
 -12   4  14     1358.86     1434.86     36.22 o 
 -11   4  14      145.83      135.27     22.20 o 
 -10   4  14      129.19      131.97     11.19 o 
  -9   4  14      179.14      176.76     12.34 o 
  -8   4  14       73.95       65.22      8.77 o 
  -7   4  14      498.59      454.99     17.75 o 
  -6   4  14        0.86        7.42      7.72 o 
  -5   4  14       60.39       51.39      7.84 o 
  -4   4  14       26.86       32.96      5.26 o 
  -3   4  14       38.30       40.15      5.93 o 
  -2   4  14        3.34        3.12      4.04 o 
  -1   4  14        0.03        2.64     12.65 o 
 -12   5  14       26.62       21.94      6.73 o 
 -11   5  14      123.79      138.49     11.98 o 
 -10   5  14      153.64      171.08     12.58 o 
  -9   5  14      122.88      162.53     12.34 o 
  -8   5  14      197.11      180.16     34.85 o 
  -7   5  14      513.87      501.03     21.16 o 
  -6   5  14       84.12       97.76      9.95 o 
  -5   5  14       74.09       74.15     21.16 o 
  -4   5  14        4.30       -0.37      3.84 o 
  -3   5  14       47.52       52.09      9.35 o 
  -2   5  14      473.24      477.79     37.00 o 
 -11   6  14        1.08       -4.99      5.39 o 
 -10   6  14     1536.30     1689.59     91.42 o 
  -9   6  14        1.65       -4.87      4.87 o 
  -8   6  14      145.35      143.86     11.77 o 
  -7   6  14      478.54      495.06     19.40 o 
  -6   6  14        0.46       -4.03      4.03 o 
  -5   6  14      303.77      294.16     14.97 o 
  -4   6  14        1.72       -2.55     11.22 o 
  -3   6  14        5.95        6.61      5.86 o 
 -10   7  14       21.08       21.29      6.96 o 
  -9   7  14       11.42       -1.80      5.82 o 
  -8   7  14      120.69      164.49     12.64 o 
  -7   7  14      240.73      217.66     20.53 o 
  -6   7  14       92.94       68.30      9.33 o 
  -5   7  14      300.01      330.98     30.00 o 
  -3 -12  15       10.74        3.54      6.27 o 
  -2 -12  15        3.33       15.75      7.20 o 
  -1 -12  15      532.45      598.96     31.98 o 
  -5 -11  15       47.91       63.84     23.39 o 
  -4 -11  15      307.57      392.84     17.66 o 
  -3 -11  15        7.55       12.26      8.67 o 
  -2 -11  15        0.44        1.44      6.05 o 
  -1 -11  15        2.10       -4.90      5.51 o 
   0 -11  15        3.55        3.75      6.21 o 
   1 -11  15       76.11       61.56      9.93 o 
  -7 -10  15      216.06      296.98     45.67 o 
  -6 -10  15       30.13       24.01     10.03 o 
  -5 -10  15      174.18      213.46     13.44 o 
  -4 -10  15      114.92      106.66     10.37 o 
  -3 -10  15       32.64       21.64     18.22 o 
  -2 -10  15      406.48      429.33     29.76 o 
  -1 -10  15      109.85      115.44     11.46 o 
   0 -10  15       46.09       43.30     15.28 o 
   1 -10  15      215.15      210.80     14.27 o 
   2 -10  15       24.02       13.33      6.30 o 
  -8  -9  15        2.76       -2.07      8.43 o 
  -7  -9  15       70.85       83.77      9.50 o 
  -6  -9  15       19.99       23.88      8.35 o 
  -5  -9  15       21.54       21.56     14.40 o 
  -4  -9  15      126.80      117.81     18.62 o 
  -3  -9  15       19.64       17.27      6.36 o 
  -2  -9  15      250.25      240.35     13.53 o 
  -1  -9  15       19.23       27.65      7.20 o 
   0  -9  15        3.93        0.21      5.12 o 
   1  -9  15       39.53       28.10      7.70 o 
   2  -9  15        4.05       -7.97      9.39 o 
  -9  -8  15        7.55        5.64      9.79 o 
  -8  -8  15      302.08      333.71     15.52 o 
  -7  -8  15      123.75      139.10      8.73 o 
  -6  -8  15       47.72       54.37      6.38 o 
  -5  -8  15      415.52      452.15     16.29 o 
  -4  -8  15       90.01      105.64      7.77 o 
  -3  -8  15       20.03       12.83      4.65 o 
  -2  -8  15       55.18       71.22      6.89 o 
  -1  -8  15       49.63       43.85      6.31 o 
   0  -8  15      497.57      507.01     15.33 o 
   1  -8  15      198.72      177.58     12.77 o 
   2  -8  15      291.49      250.84     14.68 o 
   3  -8  15       78.72       84.04     12.89 o 
 -10  -7  15      254.83      263.58     14.51 o 
  -9  -7  15       60.14       55.96      8.56 o 
  -8  -7  15       51.42       57.37      8.51 o 
  -7  -7  15       48.48       46.81      6.05 o 
  -6  -7  15       31.11       24.13      4.97 o 
  -5  -7  15       39.36       36.26      7.35 o 
  -4  -7  15      156.79      163.24      9.04 o 
  -3  -7  15        9.19       13.32      4.52 o 
  -2  -7  15      123.40      124.01      8.44 o 
  -1  -7  15      218.12      227.86     10.43 o 
   0  -7  15       54.55       64.38      6.81 o 
   1  -7  15       42.35       40.09      5.95 o 
   2  -7  15      149.72      153.98      9.42 o 
   3  -7  15        0.48        4.29      4.83 o 
 -10  -6  15      325.62      301.82     15.26 o 
  -9  -6  15      457.80      491.79     18.84 o 
  -8  -6  15      265.74      267.05     13.69 o 
  -7  -6  15        2.02        2.60      3.90 o 
  -6  -6  15      523.40      566.04     15.41 o 
  -5  -6  15        0.66       -1.10      3.64 o 
  -4  -6  15       45.34       43.85      5.82 o 
  -3  -6  15      705.20      721.33     17.65 o 
  -2  -6  15        0.60       -0.34      3.93 o 
  -1  -6  15      256.64      250.91     10.93 o 
   0  -6  15        0.74        0.05      4.09 o 
   1  -6  15        4.53        3.91      5.60 o 
   2  -6  15      211.84      233.34     12.47 o 
   3  -6  15       57.25       38.20      6.36 o 
 -11  -5  15        6.26        5.05      7.80 o 
 -10  -5  15      241.38      261.17     14.10 o 
  -9  -5  15        3.83        0.18      5.33 o 
  -8  -5  15      425.58      437.53     17.32 o 
  -7  -5  15       35.40       27.75      6.41 o 
  -6  -5  15        4.45        4.54      3.78 o 
  -5  -5  15      353.90      350.55     11.94 o 
  -4  -5  15      265.07      252.88     11.86 o 
  -3  -5  15        0.17        2.50      3.88 o 
  -2  -5  15      115.40      110.25      7.96 o 
  -1  -5  15       71.46       58.52      9.89 o 
   0  -5  15      147.89      157.94      9.22 o 
   1  -5  15      128.62      138.86     16.08 o 
   2  -5  15        7.24        5.47      4.58 o 
   3  -5  15       20.43       21.08      8.76 o 
 -11  -4  15      103.46      111.28     10.60 o 
 -10  -4  15      364.77      392.09     23.55 o 
  -9  -4  15      287.12      314.71     26.57 o 
  -8  -4  15      338.66      356.53     16.87 o 
  -7  -4  15      758.42      729.77     23.63 o 
  -6  -4  15      565.46      556.79     14.95 o 
  -5  -4  15       90.79       86.86      6.88 o 
  -4  -4  15        5.00        8.67      4.19 o 
  -3  -4  15       80.70       74.78      6.74 o 
  -2  -4  15      311.16      323.47     11.82 o 
  -1  -4  15      580.07      573.02     24.49 o 
   0  -4  15        1.11        2.88      5.40 o 
   1  -4  15       34.87       34.12      5.86 o 
   2  -4  15        0.50       -2.29      4.08 o 
   3  -4  15       79.42       76.51      7.70 o 
 -12  -3  15       97.00       96.17     11.06 o 
 -11  -3  15      229.71      257.93     21.00 o 
 -10  -3  15      122.12      104.01     20.85 o 
  -9  -3  15       32.43       45.85     13.05 o 
  -8  -3  15      129.54      174.49     16.95 o 
  -7  -3  15      119.82      116.91      9.90 o 
  -6  -3  15      287.13      291.71     10.82 o 
  -5  -3  15      237.08      253.20     10.10 o 
  -4  -3  15      432.52      369.61     12.28 o 
  -3  -3  15       21.47       26.57      5.28 o 
  -2  -3  15        3.39        3.45      4.14 o 
  -1  -3  15      123.65      125.72      8.27 o 
   0  -3  15       18.70       26.05      5.52 o 
   1  -3  15       16.72       13.21      4.82 o 
   2  -3  15       16.15       18.46     11.44 o 
 -12  -2  15        0.64       -4.46      5.17 o 
 -11  -2  15       10.57        7.06      7.72 o 
 -10  -2  15      238.25      213.93     13.11 o 
  -9  -2  15      298.20      266.43     13.83 o 
  -8  -2  15      219.02      221.89     13.37 o 
  -7  -2  15      480.62      496.52     18.26 o 
  -6  -2  15      639.48      601.12     15.48 o 
  -5  -2  15        4.12        8.02      4.10 o 
  -4  -2  15       10.68        9.00      4.04 o 
  -3  -2  15       39.79       49.72      5.95 o 
  -2  -2  15      142.03      140.34      9.34 o 
  -1  -2  15      291.35      267.14     11.10 o 
   0  -2  15      805.83      793.13     16.90 o 
   1  -2  15        1.04       -3.93      3.93 o 
   2  -2  15        0.71       -2.67      5.53 o 
 -12  -1  15      187.62      233.65     14.34 o 
 -11  -1  15      364.54      416.44     17.95 o 
 -10  -1  15      178.82      185.42     12.55 o 
  -9  -1  15      246.54      264.71     18.94 o 
  -8  -1  15       85.93       56.05      8.11 o 
  -7  -1  15      396.77      384.31     16.39 o 
  -6  -1  15      289.83      275.75     13.79 o 
  -5  -1  15      105.92      106.22      7.40 o 
  -4  -1  15       51.88       47.11      6.01 o 
  -3  -1  15      237.81      243.37     22.98 o 
  -2  -1  15       93.42       97.94     13.97 o 
  -1  -1  15       50.08       43.46      6.09 o 
   0  -1  15       10.75       17.12      4.68 o 
   1  -1  15      119.20      148.93      9.20 o 
   2  -1  15      102.53       99.36     14.96 o 
 -12   0  15      584.92      688.12     23.56 o 
 -11   0  15        0.50       -1.83      5.01 o 
 -10   0  15       32.42       36.36      7.03 o 
  -9   0  15      269.95      254.52     13.65 o 
  -8   0  15      317.43      310.80     15.20 o 
  -7   0  15      278.05      252.55     13.60 o 
  -6   0  15       29.44       40.64      8.27 o 
  -5   0  15      402.16      387.35     12.50 o 
  -4   0  15        8.56        0.92      3.74 o 
  -3   0  15       91.70       76.33      6.97 o 
  -2   0  15       11.12       12.25      4.46 o 
  -1   0  15        0.76        3.26      7.90 o 
   0   0  15      285.60      280.25     11.45 o 
   1   0  15       28.04       29.05      7.26 o 
 -12   1  15      164.63      131.89     11.80 o 
 -11   1  15      165.07      150.65     12.03 o 
 -10   1  15      411.36      419.62     17.84 o 
  -9   1  15      375.85      389.10     16.87 o 
  -8   1  15      190.81      182.63     12.24 o 
  -7   1  15      168.52      165.00     11.70 o 
  -6   1  15       67.48       63.10     19.65 o 
  -5   1  15       26.19       22.26      4.64 o 
  -4   1  15      258.31      253.17     17.59 o 
  -3   1  15       19.94       24.13      5.64 o 
  -2   1  15        0.16       -2.43      3.85 o 
  -1   1  15        0.87        1.85      4.24 o 
   0   1  15      145.92      158.59     19.10 o 
 -12   2  15       75.46       84.99     10.55 o 
 -11   2  15      258.37      265.43     14.73 o 
 -10   2  15      453.07      474.87     19.07 o 
  -9   2  15       39.56       41.05      7.65 o 
  -8   2  15        7.62       10.49      5.34 o 
  -7   2  15      164.51      158.86     11.60 o 
  -6   2  15      502.95      468.66     18.23 o 
  -5   2  15       12.72       26.04     10.34 o 
  -4   2  15      307.89      325.25     12.05 o 
  -3   2  15       72.78       71.60      8.96 o 
  -2   2  15       86.24       77.71     13.18 o 
  -1   2  15        3.04        4.61      5.40 o 
   0   2  15       45.05       45.85      8.18 o 
 -12   3  15       40.26       32.21      7.64 o 
 -11   3  15        4.05       -1.34      5.06 o 
 -10   3  15      123.70      123.67     11.21 o 
  -9   3  15       19.78       11.42      7.48 o 
  -8   3  15       80.74       78.37      9.40 o 
  -7   3  15        0.42       -4.28      4.28 o 
  -6   3  15       12.35        6.77      5.51 o 
  -5   3  15       35.35       37.49      7.42 o 
  -4   3  15      491.72      483.93     18.83 o 
  -3   3  15       16.75       10.46      4.31 o 
  -2   3  15      315.54      331.23     12.68 o 
  -1   3  15       72.30      107.34     10.52 o 
 -11   4  15      350.98      343.03     16.87 o 
 -10   4  15      323.72      286.62     23.63 o 
  -9   4  15       14.54        8.18     10.26 o 
  -8   4  15      700.67      656.75     22.88 o 
  -7   4  15        5.70       -5.76      8.43 o 
  -6   4  15       25.33       31.43      7.09 o 
  -5   4  15       24.74       16.64      6.34 o 
  -4   4  15      376.09      362.67     12.91 o 
  -3   4  15      196.12      213.11     10.55 o
[truncated: 13,302 more chars]
